# Supplementary material for: 1,3-Phenyl­ene bis­{3-[2-chloro-4-(tri­fluoro­meth­yl)phen­oxy]benzoate}
Source: Acta Crystallogr Sect E Struct Rep Online. 2012 Jul 14;68(Pt 8):o2437. doi: 10.1107/S1600536812030826 (PMC3414352; doi:10.1107/S1600536812030826)
Supplement: Supplementary file 1 [file e-68-o2437-sup1.cif]

##############################################################################
#                                                                            #
# This CIF contains the data in a paper accepted for publication in          #
# Acta Crystallographica Section E. It conforms to the requirements of       #
# Notes for Authors for Acta Crystallographica Section E, and has been       #
# peer reviewed under the auspices of the IUCr Commission on Journals.       #
#                                                                            #
# Full details of the Crystallographic Information File format               #
# are given in the paper "The Crystallographic Information File (CIF):       #
# a New Standard Archive File for Crystallography" by S. R. Hall, F. H.      #
# Allen and I. D. Brown [Acta Cryst. (1991), A47, 655-685].                  #
#                                                                            #
# The current version of the core CIF dictionary is obtainable from          #
# ftp://ftp.iucr.org/pub/cif_core.dic.                                       #
#                                                                            #
# Software is freely available for graphical display of the structure(s)     #
# in this CIF. For information consult the CIF software page                 #
# http://www.iucr.org/resources/cif/software.                                #
#                                                                            #
# This file may be used for bona fide research purposes within the           #
# scientific community so long as proper attribution is given to the journal # 
# article from which it was obtained.                                        #
#                                                                            #
##############################################################################
data_global
_audit_creation_method     SHELXL-97
_journal_date_recd_electronic     2012-06-04
_journal_date_accepted     2012-07-06
_journal_name_full     'Acta Crystallographica, Section E'
_journal_year     2012
_journal_volume     68
_journal_issue      8
_journal_page_first     o2437
_journal_page_last     o2437
_journal_paper_category     QO
_journal_paper_doi     10.1107/S1600536812030826
_journal_coeditor_code     BG2468
_publ_contact_author_name     'Dr. Hongwu He'
_publ_contact_author_address
;
 Key Laboratory of Pesticide and Chemical Biology,
 College of Chemistry,
 Central China Normal University,
 Wuhan 430079
 People's Republic of China
;
_publ_contact_author_email     he1208@mail.ccnu.edu.cn
_publ_contact_author_fax     ?
_publ_contact_author_phone     '0086-027-67867960'
_publ_section_title
;
1,3-Phenylene bis{3-[2-chloro-4-(trifluoromethyl)phenoxy]benzoate}
;
loop_
    _publ_author_name
    _publ_author_footnote
    _publ_author_address
    'Peng, Hao' .
;
 Key Laboratory of Pesticide and Chemical Biology
 College of Chemistry,
 Central China Normal University,
 Wuhan 430079
 People's Republic of China
;
    'He, Hongwu' .
;
 Key Laboratory of Pesticide and Chemical Biology
 College of Chemistry,
 Central China Normal University,
 Wuhan 430079
 People's Republic of China
;
data_I
_chemical_name_systematic
;
1,3-Phenylene bis{3-[2-chloro-4-(trifluoromethyl)phenoxy]benzoate}
;
_chemical_name_common     ?
_chemical_formula_moiety     'C34 H18 Cl2 F6 O6'
_chemical_formula_sum     'C34 H18 Cl2 F6 O6'
_chemical_formula_iupac     'C34 H18 Cl2 F6 O6'
_chemical_formula_weight     707.38
_chemical_melting_point     ?
_symmetry_cell_setting     triclinic
_symmetry_space_group_name_H-M     'P -1'
loop_
    _symmetry_equiv_pos_as_xyz
    'x, y, z'
    '-x, -y, -z'
_cell_length_a     7.7175(11)
_cell_length_b     8.7399(12)
_cell_length_c     23.973(3)
_cell_angle_alpha     92.986(2)
_cell_angle_beta     98.485(3)
_cell_angle_gamma     92.611(3)
_cell_volume     1594.8(4)
_cell_formula_units_Z     2
_cell_measurement_reflns_used     2828
_cell_measurement_theta_min     2.34
_cell_measurement_theta_max     23.02
_cell_measurement_temperature     292(2)
_exptl_crystal_description     block
_exptl_crystal_colour     yellow
_exptl_crystal_size_max     0.30
_exptl_crystal_size_mid     0.20
_exptl_crystal_size_min     0.20
_exptl_crystal_density_diffrn     1.473
_exptl_crystal_density_meas     ?
_exptl_crystal_density_method     'not measured'
_exptl_crystal_F_000     716
_exptl_absorpt_coefficient_mu     0.284
_exptl_absorpt_correction_type     none
_exptl_absorpt_process_details     ?
_exptl_absorpt_correction_T_min     ?
_exptl_absorpt_correction_T_max     ?
_diffrn_ambient_temperature     292(2)
_diffrn_radiation_type     MoK\a
_diffrn_radiation_wavelength     0.71073
_diffrn_radiation_source     'fine-focus sealed tube'
_diffrn_radiation_monochromator     graphite
_diffrn_measurement_device_type     'Bruker SMART APEX CCD area-detector'
_diffrn_measurement_method     '\f and \w scans'
_diffrn_detector_area_resol_mean     ?
_diffrn_reflns_number     13550
_diffrn_reflns_av_R_equivalents     0.0615
_diffrn_reflns_av_sigmaI/netI     0.0591
_diffrn_reflns_theta_min     1.72
_diffrn_reflns_theta_max     25.00
_diffrn_reflns_theta_full     25.00
_diffrn_measured_fraction_theta_max     0.988
_diffrn_measured_fraction_theta_full     0.988
_diffrn_reflns_limit_h_min     -9
_diffrn_reflns_limit_h_max     9
_diffrn_reflns_limit_k_min     -10
_diffrn_reflns_limit_k_max     10
_diffrn_reflns_limit_l_min     -25
_diffrn_reflns_limit_l_max     28
_diffrn_standards_number     ?
_diffrn_standards_interval_count     ?
_diffrn_standards_interval_time     ?
_diffrn_standards_decay_%     ?
_refine_special_details
;
Refinement of <i>F</i>^2^ against ALL reflections. The weighted <i>R</i>-factor
<i>wR</i> and goodness of fit <i>S</i> are based on <i>F</i>^2^, conventional
<i>R</i>-factors <i>R</i> are based on <i>F</i>, with <i>F</i> set to zero for
negative <i>F</i>^2^. The threshold expression of <i>F</i>^2^ >
\s(<i>F</i>^2^) is used only for calculating <i>R</i>-factors(gt) <i>etc</i>.
and is not relevant to the choice of reflections for refinement.
<i>R</i>-factors based on <i>F</i>^2^ are statistically about twice as large
as those based on <i>F</i>, and <i>R</i>- factors based on ALL data will be
even larger.
;
_reflns_number_total     5564
_reflns_number_gt     3199
_reflns_threshold_expression     I>2\s(I)
_refine_ls_structure_factor_coef     Fsqd
_refine_ls_matrix_type     full
_refine_ls_R_factor_all     0.1216
_refine_ls_R_factor_gt     0.0791
_refine_ls_wR_factor_gt     0.2254
_refine_ls_wR_factor_ref     0.2565
_refine_ls_goodness_of_fit_ref     1.000
_refine_ls_restrained_S_all     1.147
_refine_ls_number_reflns     5564
_refine_ls_number_parameters     528
_refine_ls_number_restraints     215
_refine_ls_hydrogen_treatment     constr
_refine_ls_weighting_scheme     calc
_refine_ls_weighting_details
         'calc w=1/[\s^2^(Fo^2^)+(0.1540P)^2^+0.0000P] where P=(Fo^2^+2Fc^2^)/3'
_atom_sites_solution_hydrogens     geom
_atom_sites_solution_primary     direct
_atom_sites_solution_secondary     difmap
_refine_ls_shift/su_max     0.000
_refine_ls_shift/su_mean     0.000
_refine_diff_density_max     0.507
_refine_diff_density_min     -0.363
_refine_ls_extinction_method     none
_refine_ls_extinction_coef     ?
loop_
    _atom_type_symbol
    _atom_type_description
    _atom_type_scat_dispersion_real
    _atom_type_scat_dispersion_imag
    _atom_type_scat_source
    'C' 'C' 0.0033 0.0016
                         'International Tables Vol C Tables 4.2.6.8 and 6.1.1.4'
    'H' 'H' 0.0000 0.0000
                         'International Tables Vol C Tables 4.2.6.8 and 6.1.1.4'
    'O' 'O' 0.0106 0.0060
                         'International Tables Vol C Tables 4.2.6.8 and 6.1.1.4'
    'F' 'F' 0.0171 0.0103
                         'International Tables Vol C Tables 4.2.6.8 and 6.1.1.4'
    'Cl' 'Cl' 0.1484 0.1585
                         'International Tables Vol C Tables 4.2.6.8 and 6.1.1.4'
_computing_data_collection     '<i>SMART</i> (Bruker, 2001)'
_computing_cell_refinement     '<i>SAINT-Plus</i> (Bruker, 2001)'
_computing_data_reduction     '<i>SAINT-Plus</i> (Bruker, 2001)'
_computing_structure_solution     '<i>SHELXS97</i> (Sheldrick, 2008)'
_computing_structure_refinement     '<i>SHELXL97</i> (Sheldrick, 2008)'
_computing_molecular_graphics     '<i>PLATON</i> (Spek, 2009)'
_computing_publication_material     '<i>PLATON</i> (Spek, 2009)'
loop_
    _atom_site_type_symbol
    _atom_site_label
    _atom_site_fract_x
    _atom_site_fract_y
    _atom_site_fract_z
    _atom_site_U_iso_or_equiv
    _atom_site_adp_type
    _atom_site_calc_flag
    _atom_site_refinement_flags
    _atom_site_occupancy
    _atom_site_symmetry_multiplicity
    _atom_site_disorder_assembly
    _atom_site_disorder_group
    C C1 1.0008(10) 0.4068(9) 0.1855(3) 0.164(4) Uani d D 1 1 . .
    F F1 1.1346(11) 0.3142(8) 0.1888(3) 0.173(3) Uani d PDU 0.715(11) 1 A 1
    F F2 0.9704(16) 0.4550(9) 0.1344(2) 0.181(4) Uani d PDU 0.715(11) 1 A 1
    F F3 0.8624(10) 0.3082(8) 0.1916(3) 0.178(3) Uani d PDU 0.715(11) 1 A 1
    F F1' 1.1403(17) 0.434(2) 0.1557(7) 0.172(8) Uani d PDU 0.285(11) 1 A 2
    F F2' 0.8633(17) 0.4334(18) 0.1450(6) 0.129(6) Uani d PDU 0.285(11) 1 A 2
    F F3' 0.997(3) 0.2580(12) 0.1905(9) 0.189(9) Uani d PDU 0.285(11) 1 A 2
    C C2 1.0228(9) 0.5297(6) 0.2317(2) 0.1074(18) Uani d D 1 1 A .
    C C3 1.0153(8) 0.6824(6) 0.2186(2) 0.1061(17) Uani d . 1 1 . .
    H H3 0.9965 0.7081 0.1811 0.127 Uiso calc R 1 1 A .
    C C4 1.0356(6) 0.7936(5) 0.26078(19) 0.0780(12) Uani d . 1 1 A .
    C C5 1.0635(5) 0.7577(4) 0.31719(16) 0.0606(9) Uani d . 1 1 . .
    C C6 1.0725(6) 0.6045(5) 0.32885(18) 0.0718(11) Uani d . 1 1 A .
    H H6 1.0915 0.5779 0.3662 0.086 Uiso calc R 1 1 . .
    C C7 1.0540(7) 0.4930(6) 0.2868(2) 0.0921(14) Uani d . 1 1 . .
    H H7 1.0627 0.3908 0.2955 0.111 Uiso calc R 1 1 A .
    Cl Cl1 1.0268(2) 0.98315(14) 0.24459(6) 0.1118(6) Uani d . 1 1 . .
    C C8 1.0931(5) 0.8438(4) 0.41370(16) 0.0633(10) Uani d . 1 1 . .
    C C9 1.2532(5) 0.8562(5) 0.44654(19) 0.0730(11) Uani d . 1 1 A .
    H H9 1.3538 0.8795 0.4309 0.088 Uiso calc R 1 1 . .
    C C10 1.2640(5) 0.8340(6) 0.50298(19) 0.0803(13) Uani d . 1 1 . .
    H H10 1.3727 0.8449 0.5258 0.096 Uiso calc R 1 1 A .
    C C11 1.1163(5) 0.7958(5) 0.52665(17) 0.0727(12) Uani d . 1 1 A .
    H H11 1.1251 0.7795 0.5650 0.087 Uiso calc R 1 1 . .
    C C12 0.9547(4) 0.7821(4) 0.49233(15) 0.0568(9) Uani d . 1 1 . .
    C C13 0.9418(5) 0.8086(4) 0.43542(16) 0.0583(9) Uani d . 1 1 A .
    H H13 0.8333 0.8028 0.4124 0.070 Uiso calc R 1 1 . .
    C C14 0.7901(5) 0.7436(4) 0.51447(16) 0.0605(10) Uani d . 1 1 A .
    C C15 0.6718(5) 0.6869(4) 0.59670(15) 0.0593(9) Uani d . 1 1 A .
    C C16 0.5571(6) 0.5592(5) 0.58476(17) 0.0718(11) Uani d . 1 1 . .
    H H16 0.5728 0.4834 0.5575 0.086 Uiso calc R 1 1 . .
    C C17 0.4200(7) 0.5491(5) 0.6147(2) 0.0841(13) Uani d . 1 1 . .
    H H17 0.3414 0.4641 0.6074 0.101 Uiso calc R 1 1 . .
    C C18 0.3932(6) 0.6588(5) 0.65491(18) 0.0762(12) Uani d . 1 1 . .
    H H18 0.2976 0.6493 0.6742 0.091 Uiso calc R 1 1 . .
    C C19 0.5100(5) 0.7820(5) 0.66599(16) 0.0659(10) Uani d . 1 1 . .
    C C20 0.6535(5) 0.7982(5) 0.63710(15) 0.0629(10) Uani d . 1 1 . .
    H H20 0.7338 0.8819 0.6451 0.075 Uiso calc R 1 1 . .
    C C21 0.4647(5) 1.0363(5) 0.69507(19) 0.0743(12) Uani d . 1 1 . .
    C C22 0.4654(6) 1.1432(5) 0.74417(19) 0.0790(12) Uani d . 1 1 . .
    C C23 0.4556(8) 1.2993(6) 0.7364(2) 0.1024(16) Uani d . 1 1 . .
    H H23 0.4483 1.3340 0.7002 0.123 Uiso calc R 1 1 . .
    C C24 0.4564(11) 1.4006(7) 0.7804(3) 0.135(2) Uani d . 1 1 . .
    H H24 0.4531 1.5047 0.7744 0.162 Uiso calc R 1 1 . .
    C C25 0.4619(11) 1.3539(8) 0.8330(3) 0.146(3) Uani d . 1 1 B .
    H H25 0.4607 1.4248 0.8632 0.175 Uiso calc R 1 1 . .
    C C26 0.4692(10) 1.1990(7) 0.8417(2) 0.121(2) Uani d D 1 1 . .
    C C27 0.4746(7) 1.0952(6) 0.7987(2) 0.0950(15) Uani d . 1 1 B .
    H H27 0.4843 0.9919 0.8055 0.114 Uiso calc R 1 1 . .
    O O1 1.0799(4) 0.8770(3) 0.35637(11) 0.0716(8) Uani d . 1 1 A .
    O O2 0.6463(3) 0.7448(4) 0.48806(11) 0.0797(9) Uani d . 1 1 . .
    O O3 0.8193(3) 0.7046(3) 0.56895(10) 0.0678(8) Uani d . 1 1 . .
    O O4 0.4900(4) 0.8907(3) 0.70907(11) 0.0729(8) Uani d . 1 1 . .
    O O5 0.4436(5) 1.0719(4) 0.64716(14) 0.1047(11) Uani d . 1 1 . .
    C C28 0.4973(19) 1.0073(12) 0.9132(8) 0.114(8) Uani d PGD 0.429(5) 1 B 1
    C C29 0.6790(19) 1.0061(12) 0.9252(7) 0.092(4) Uani d PGD 0.429(5) 1 B 1
    C C30 0.7572(13) 0.8795(14) 0.9487(8) 0.116(6) Uani d PGD 0.429(5) 1 B 1
    H H30 0.8788 0.8787 0.9567 0.139 Uiso calc PR 0.429(5) 1 B 1
    C C31 0.6537(14) 0.7541(14) 0.9603(10) 0.121(3) Uani d PGDU 0.429(5) 1 B 1
    C C32 0.4720(14) 0.7553(15) 0.9483(10) 0.146(8) Uani d PGDU 0.429(5) 1 B 1
    H H32 0.4028 0.6714 0.9560 0.175 Uiso calc PR 0.429(5) 1 B 1
    C C33 0.3938(14) 0.8819(16) 0.9247(8) 0.160(11) Uani d PGU 0.429(5) 1 B 1
    H H33 0.2722 0.8827 0.9167 0.192 Uiso calc PR 0.429(5) 1 B 1
    Cl Cl2 0.8236(8) 1.1645(6) 0.9180(2) 0.171(2) Uani d PD 0.429(5) 1 B 1
    C C34 0.7402(18) 0.6295(15) 0.9921(6) 0.176(4) Uani d PDU 0.429(5) 1 B 1
    F F4 0.6176(18) 0.5555(19) 1.0149(8) 0.252(5) Uani d PDU 0.429(5) 1 B 1
    F F5 0.802(2) 0.5392(18) 0.9542(6) 0.200(6) Uani d PDU 0.429(5) 1 B 1
    F F6 0.8722(19) 0.6868(17) 1.0316(7) 0.207(7) Uani d PDU 0.429(5) 1 B 1
    O O6 0.4227(13) 1.1471(13) 0.8941(3) 0.083(3) Uani d PDU 0.429(5) 1 B 1
    C C28' 0.5648(16) 1.0452(12) 0.9143(6) 0.099(5) Uani d PGD 0.571(5) 1 B 2
    C C29' 0.4545(11) 0.9259(14) 0.9270(5) 0.104(4) Uani d PGD 0.571(5) 1 B 2
    C C30' 0.5250(10) 0.7945(13) 0.9492(6) 0.122(4) Uani d PGDU 0.571(5) 1 B 2
    H H30' 0.4511 0.7148 0.9577 0.146 Uiso calc PR 0.571(5) 1 B 2
    C C31' 0.7057(10) 0.7824(13) 0.9587(7) 0.121(3) Uani d PGDU 0.571(5) 1 B 2
    C C32' 0.8161(10) 0.9016(14) 0.9460(8) 0.172(8) Uani d PGDU 0.571(5) 1 B 2
    H H32' 0.9370 0.8935 0.9523 0.207 Uiso calc PR 0.571(5) 1 B 2
    C C33' 0.7456(15) 1.0330(12) 0.9238(7) 0.153(7) Uani d PGU 0.571(5) 1 B 2
    H H33' 0.8194 1.1128 0.9153 0.184 Uiso calc PR 0.571(5) 1 B 2
    Cl Cl2' 0.2398(7) 0.9546(9) 0.9143(3) 0.273(4) Uani d PD 0.571(5) 1 B 2
    C C34' 0.7793(14) 0.6370(13) 0.9821(4) 0.176(4) Uani d PDU 0.571(5) 1 B 2
    F F4' 0.6955(18) 0.5089(17) 0.9552(5) 0.252(5) Uani d PDU 0.571(5) 1 B 2
    F F5' 0.9484(12) 0.6468(13) 0.9771(4) 0.207(4) Uani d PDU 0.571(5) 1 B 2
    F F6' 0.7642(15) 0.6294(11) 1.0369(3) 0.159(3) Uani d PDU 0.571(5) 1 B 2
    O O6' 0.522(2) 1.1809(14) 0.9002(3) 0.150(4) Uani d PDU 0.571(5) 1 B 2
loop_
    _atom_site_aniso_label
    _atom_site_aniso_U_11
    _atom_site_aniso_U_22
    _atom_site_aniso_U_33
    _atom_site_aniso_U_12
    _atom_site_aniso_U_13
    _atom_site_aniso_U_23
    C1 0.272(12) 0.130(7) 0.086(5) -0.012(8) 0.017(6) 0.017(5)
    F1 0.256(7) 0.111(5) 0.157(6) 0.041(5) 0.058(5) -0.039(4)
    F2 0.296(10) 0.152(5) 0.091(4) 0.017(7) 0.019(5) -0.012(3)
    F3 0.235(7) 0.127(5) 0.150(5) -0.012(5) -0.011(5) -0.052(4)
    F1' 0.178(11) 0.156(11) 0.176(12) 0.002(9) 0.037(9) -0.054(9)
    F2' 0.147(9) 0.120(9) 0.116(10) -0.006(7) 0.017(7) -0.027(7)
    F3' 0.200(13) 0.164(12) 0.197(13) 0.012(10) 0.011(10) 0.003(9)
    C2 0.184(6) 0.074(3) 0.061(3) 0.015(3) 0.005(3) -0.001(2)
    C3 0.168(5) 0.090(4) 0.054(3) -0.003(3) 0.000(3) 0.010(3)
    C4 0.094(3) 0.063(2) 0.072(3) -0.004(2) -0.005(2) 0.014(2)
    C5 0.058(2) 0.065(2) 0.058(2) -0.0022(17) 0.0071(17) 0.0061(19)
    C6 0.086(3) 0.072(3) 0.058(2) 0.013(2) 0.008(2) 0.012(2)
    C7 0.130(4) 0.070(3) 0.078(3) 0.020(3) 0.013(3) 0.006(2)
    Cl1 0.1702(14) 0.0692(8) 0.0854(9) -0.0165(8) -0.0159(8) 0.0242(6)
    C8 0.068(3) 0.065(2) 0.058(2) 0.0083(18) 0.0104(19) 0.0010(18)
    C9 0.052(2) 0.088(3) 0.081(3) 0.009(2) 0.014(2) 0.002(2)
    C10 0.051(2) 0.117(4) 0.071(3) 0.014(2) 0.000(2) 0.002(3)
    C11 0.055(2) 0.102(3) 0.061(3) 0.020(2) 0.0035(19) 0.001(2)
    C12 0.051(2) 0.063(2) 0.054(2) 0.0072(16) 0.0043(16) -0.0042(17)
    C13 0.053(2) 0.060(2) 0.059(2) 0.0023(16) 0.0006(17) -0.0021(17)
    C14 0.055(2) 0.071(2) 0.054(2) 0.0106(17) 0.0024(18) -0.0021(18)
    C15 0.062(2) 0.067(2) 0.049(2) 0.0043(18) 0.0061(17) 0.0102(18)
    C16 0.086(3) 0.069(3) 0.057(2) -0.003(2) 0.003(2) 0.0038(19)
    C17 0.098(3) 0.082(3) 0.068(3) -0.030(3) 0.006(3) 0.013(2)
    C18 0.081(3) 0.083(3) 0.067(3) -0.014(2) 0.018(2) 0.021(2)
    C19 0.076(3) 0.074(3) 0.048(2) 0.004(2) 0.0071(19) 0.0123(19)
    C20 0.060(2) 0.071(2) 0.056(2) -0.0042(18) 0.0027(18) 0.012(2)
    C21 0.073(3) 0.095(3) 0.060(3) 0.017(2) 0.012(2) 0.025(2)
    C22 0.088(3) 0.083(3) 0.069(3) 0.018(2) 0.014(2) 0.013(2)
    C23 0.140(5) 0.086(4) 0.084(4) 0.023(3) 0.017(3) 0.022(3)
    C24 0.213(8) 0.079(4) 0.111(5) 0.031(4) 0.013(5) 0.010(4)
    C25 0.225(8) 0.098(5) 0.106(5) 0.044(5) -0.009(5) -0.011(4)
    C26 0.197(7) 0.100(4) 0.070(4) 0.055(4) 0.013(4) 0.011(3)
    C27 0.144(4) 0.080(3) 0.067(3) 0.032(3) 0.022(3) 0.014(2)
    O1 0.0889(19) 0.0666(16) 0.0598(17) -0.0009(14) 0.0135(14) 0.0058(13)
    O2 0.0510(16) 0.125(3) 0.0620(17) 0.0010(15) 0.0011(13) 0.0167(16)
    O3 0.0578(15) 0.0908(19) 0.0541(16) 0.0127(13) 0.0022(12) 0.0080(13)
    O4 0.095(2) 0.0740(18) 0.0524(16) 0.0045(15) 0.0167(13) 0.0099(14)
    O5 0.138(3) 0.116(3) 0.068(2) 0.047(2) 0.0216(19) 0.0280(19)
    C28 0.176(18) 0.107(16) 0.063(12) -0.023(16) 0.049(12) -0.009(11)
    C29 0.112(13) 0.085(11) 0.075(10) 0.002(9) 0.005(9) 0.001(8)
    C30 0.097(10) 0.147(18) 0.096(12) 0.010(11) -0.001(8) -0.019(12)
    C31 0.149(7) 0.126(6) 0.087(4) 0.041(5) 0.007(5) 0.011(4)
    C32 0.177(12) 0.128(11) 0.134(12) -0.016(9) 0.035(9) 0.006(9)
    C33 0.162(14) 0.169(14) 0.153(14) 0.030(10) 0.031(10) -0.001(10)
    Cl2 0.192(5) 0.132(4) 0.175(5) -0.039(3) -0.012(4) 0.035(3)
    C34 0.197(7) 0.179(7) 0.154(7) 0.029(6) 0.035(6) 0.000(6)
    F4 0.278(8) 0.222(8) 0.255(8) 0.045(6) 0.017(6) 0.031(6)
    F5 0.231(11) 0.154(8) 0.217(10) 0.085(8) 0.024(8) 0.002(7)
    F6 0.190(10) 0.225(11) 0.214(11) 0.042(8) 0.035(8) 0.062(9)
    O6 0.102(6) 0.090(6) 0.056(5) 0.034(5) 0.003(4) -0.011(4)
    C28' 0.155(15) 0.084(8) 0.056(7) 0.045(10) -0.002(8) 0.001(6)
    C29' 0.149(12) 0.115(10) 0.044(6) 0.045(10) 0.000(6) -0.008(6)
    C30' 0.160(9) 0.123(8) 0.086(7) -0.003(8) 0.036(7) 0.001(6)
    C31' 0.149(7) 0.126(6) 0.087(4) 0.041(5) 0.007(5) 0.011(4)
    C32' 0.161(10) 0.191(12) 0.158(12) 0.036(9) -0.001(9) -0.005(9)
    C33' 0.166(11) 0.153(12) 0.139(10) 0.003(9) 0.027(9) -0.009(9)
    Cl2' 0.170(4) 0.396(10) 0.220(6) 0.051(5) -0.027(4) -0.156(6)
    C34' 0.197(7) 0.179(7) 0.154(7) 0.029(6) 0.035(6) 0.000(6)
    F4' 0.278(8) 0.222(8) 0.255(8) 0.045(6) 0.017(6) 0.031(6)
    F5' 0.218(8) 0.225(8) 0.176(7) 0.096(7) -0.003(6) 0.015(6)
    F6' 0.207(8) 0.168(7) 0.105(5) 0.036(6) 0.012(5) 0.052(4)
    O6' 0.217(10) 0.128(7) 0.096(6) 0.019(7) -0.006(6) -0.010(5)
_geom_special_details
;
All e.s.d.'s (except the e.s.d. in the dihedral angle between two l.s. planes)
are estimated using the full covariance matrix. The cell e.s.d.'s are taken
into account individually in the estimation of e.s.d.'s in distances, angles
and torsion angles; correlations between e.s.d.'s in cell parameters are only
used when they are defined by crystal symmetry. An approximate (isotropic)
treatment of cell e.s.d.'s is used for estimating e.s.d.'s involving l.s.
planes.
;
loop_
    _geom_bond_atom_site_label_1
    _geom_bond_atom_site_label_2
    _geom_bond_site_symmetry_2
    _geom_bond_distance
    _geom_bond_publ_flag
    C1 F2 . 1.307(7) ?
    C1 F3' . 1.312(8) ?
    C1 F1 . 1.337(7) ?
    C1 F2' . 1.367(8) ?
    C1 F3 . 1.372(7) ?
    C1 F1' . 1.394(9) ?
    C1 C2 . 1.487(8) ?
    C2 C7 . 1.366(7) ?
    C2 C3 . 1.389(7) ?
    C3 C4 . 1.353(6) ?
    C3 H3 . 0.9300 ?
    C4 C5 . 1.392(6) ?
    C4 Cl1 . 1.723(4) ?
    C5 O1 . 1.355(5) ?
    C5 C6 . 1.385(6) ?
    C6 C7 . 1.352(6) ?
    C6 H6 . 0.9300 ?
    C7 H7 . 0.9300 ?
    C8 C9 . 1.360(6) ?
    C8 C13 . 1.376(5) ?
    C8 O1 . 1.409(5) ?
    C9 C10 . 1.368(6) ?
    C9 H9 . 0.9300 ?
    C10 C11 . 1.382(6) ?
    C10 H10 . 0.9300 ?
    C11 C12 . 1.385(5) ?
    C11 H11 . 0.9300 ?
    C12 C13 . 1.386(5) ?
    C12 C14 . 1.479(5) ?
    C13 H13 . 0.9300 ?
    C14 O2 . 1.195(4) ?
    C14 O3 . 1.356(4) ?
    C15 C20 . 1.363(5) ?
    C15 C16 . 1.384(6) ?
    C15 O3 . 1.407(4) ?
    C16 C17 . 1.365(6) ?
    C16 H16 . 0.9300 ?
    C17 C18 . 1.368(6) ?
    C17 H17 . 0.9300 ?
    C18 C19 . 1.362(6) ?
    C18 H18 . 0.9300 ?
    C19 C20 . 1.396(5) ?
    C19 O4 . 1.397(5) ?
    C20 H20 . 0.9300 ?
    C21 O5 . 1.196(5) ?
    C21 O4 . 1.348(5) ?
    C21 C22 . 1.464(6) ?
    C22 C27 . 1.387(6) ?
    C22 C23 . 1.391(7) ?
    C23 C24 . 1.340(8) ?
    C23 H23 . 0.9300 ?
    C24 C25 . 1.340(9) ?
    C24 H24 . 0.9300 ?
    C25 C26 . 1.383(8) ?
    C25 H25 . 0.9300 ?
    C26 C27 . 1.344(7) ?
    C26 O6' . 1.418(9) ?
    C26 O6 . 1.444(9) ?
    C27 H27 . 0.9300 ?
    C28 C29 . 1.3900 ?
    C28 C33 . 1.3900 ?
    C28 O6 . 1.442(12) ?
    C29 C30 . 1.3900 ?
    C29 Cl2 . 1.770(9) ?
    C30 C31 . 1.3900 ?
    C30 H30 . 0.9300 ?
    C31 C32 . 1.3900 ?
    C31 C34 . 1.489(11) ?
    C32 C33 . 1.3900 ?
    C32 H32 . 0.9300 ?
    C33 H33 . 0.9300 ?
    C34 F4 . 1.321(9) ?
    C34 F5 . 1.330(9) ?
    C34 F6 . 1.343(9) ?
    C28' O6' . 1.295(13) ?
    C28' C29' . 1.3900 ?
    C28' C33' . 1.3900 ?
    C29' C30' . 1.3900 ?
    C29' Cl2' . 1.673(7) ?
    C30' C31' . 1.3900 ?
    C30' H30' . 0.9300 ?
    C31' C32' . 1.3900 ?
    C31' C34' . 1.517(10) ?
    C32' C33' . 1.3900 ?
    C32' H32' . 0.9300 ?
    C33' H33' . 0.9300 ?
    C34' F5' . 1.327(8) ?
    C34' F6' . 1.341(8) ?
    C34' F4' . 1.351(9) ?
loop_
    _geom_angle_atom_site_label_1
    _geom_angle_atom_site_label_2
    _geom_angle_atom_site_label_3
    _geom_angle_site_symmetry_1
    _geom_angle_site_symmetry_3
    _geom_angle
    _geom_angle_publ_flag
    F2 C1 F3' . . 117.4(12) ?
    F2 C1 F1 . . 109.1(6) ?
    F3' C1 F1 . . 51.7(8) ?
    F2 C1 F2' . . 39.9(6) ?
    F3' C1 F2' . . 106.4(8) ?
    F1 C1 F2' . . 135.0(10) ?
    F2 C1 F3 . . 107.1(7) ?
    F3' C1 F3 . . 50.8(8) ?
    F1 C1 F3 . . 102.4(6) ?
    F2' C1 F3 . . 71.8(7) ?
    F2 C1 F1' . . 60.3(7) ?
    F3' C1 F1' . . 103.6(8) ?
    F1 C1 F1' . . 59.1(8) ?
    F2' C1 F1' . . 100.0(7) ?
    F3 C1 F1' . . 145.4(9) ?
    F2 C1 C2 . . 115.0(6) ?
    F3' C1 C2 . . 127.5(11) ?
    F1 C1 C2 . . 113.1(6) ?
    F2' C1 C2 . . 110.7(9) ?
    F3 C1 C2 . . 109.3(6) ?
    F1' C1 C2 . . 105.1(9) ?
    C7 C2 C3 . . 120.0(4) ?
    C7 C2 C1 . . 120.2(5) ?
    C3 C2 C1 . . 119.8(5) ?
    C4 C3 C2 . . 119.5(4) ?
    C4 C3 H3 . . 120.3 ?
    C2 C3 H3 . . 120.3 ?
    C3 C4 C5 . . 121.2(4) ?
    C3 C4 Cl1 . . 119.5(4) ?
    C5 C4 Cl1 . . 119.3(3) ?
    O1 C5 C6 . . 125.3(4) ?
    O1 C5 C4 . . 116.8(4) ?
    C6 C5 C4 . . 117.9(4) ?
    C7 C6 C5 . . 121.1(4) ?
    C7 C6 H6 . . 119.4 ?
    C5 C6 H6 . . 119.4 ?
    C6 C7 C2 . . 120.2(4) ?
    C6 C7 H7 . . 119.9 ?
    C2 C7 H7 . . 119.9 ?
    C9 C8 C13 . . 122.0(4) ?
    C9 C8 O1 . . 119.2(4) ?
    C13 C8 O1 . . 118.7(3) ?
    C8 C9 C10 . . 119.0(4) ?
    C8 C9 H9 . . 120.5 ?
    C10 C9 H9 . . 120.5 ?
    C9 C10 C11 . . 121.2(4) ?
    C9 C10 H10 . . 119.4 ?
    C11 C10 H10 . . 119.4 ?
    C10 C11 C12 . . 118.9(4) ?
    C10 C11 H11 . . 120.6 ?
    C12 C11 H11 . . 120.6 ?
    C11 C12 C13 . . 120.3(4) ?
    C11 C12 C14 . . 122.3(4) ?
    C13 C12 C14 . . 117.4(3) ?
    C8 C13 C12 . . 118.5(3) ?
    C8 C13 H13 . . 120.7 ?
    C12 C13 H13 . . 120.7 ?
    O2 C14 O3 . . 122.7(4) ?
    O2 C14 C12 . . 124.9(4) ?
    O3 C14 C12 . . 112.4(3) ?
    C20 C15 C16 . . 122.6(4) ?
    C20 C15 O3 . . 116.5(3) ?
    C16 C15 O3 . . 120.9(3) ?
    C17 C16 C15 . . 117.1(4) ?
    C17 C16 H16 . . 121.4 ?
    C15 C16 H16 . . 121.4 ?
    C16 C17 C18 . . 122.8(4) ?
    C16 C17 H17 . . 118.6 ?
    C18 C17 H17 . . 118.6 ?
    C19 C18 C17 . . 118.4(4) ?
    C19 C18 H18 . . 120.8 ?
    C17 C18 H18 . . 120.8 ?
    C18 C19 C20 . . 121.5(4) ?
    C18 C19 O4 . . 119.1(4) ?
    C20 C19 O4 . . 119.4(4) ?
    C15 C20 C19 . . 117.6(4) ?
    C15 C20 H20 . . 121.2 ?
    C19 C20 H20 . . 121.2 ?
    O5 C21 O4 . . 122.5(4) ?
    O5 C21 C22 . . 124.4(4) ?
    O4 C21 C22 . . 113.1(4) ?
    C27 C22 C23 . . 118.1(4) ?
    C27 C22 C21 . . 122.6(4) ?
    C23 C22 C21 . . 119.4(4) ?
    C24 C23 C22 . . 121.0(5) ?
    C24 C23 H23 . . 119.5 ?
    C22 C23 H23 . . 119.5 ?
    C23 C24 C25 . . 120.9(6) ?
    C23 C24 H24 . . 119.5 ?
    C25 C24 H24 . . 119.5 ?
    C24 C25 C26 . . 119.2(6) ?
    C24 C25 H25 . . 120.4 ?
    C26 C25 H25 . . 120.4 ?
    C27 C26 C25 . . 121.2(6) ?
    C27 C26 O6' . . 127.3(7) ?
    C25 C26 O6' . . 108.8(7) ?
    C27 C26 O6 . . 118.9(7) ?
    C25 C26 O6 . . 117.8(6) ?
    O6' C26 O6 . . 32.3(6) ?
    C26 C27 C22 . . 119.5(5) ?
    C26 C27 H27 . . 120.2 ?
    C22 C27 H27 . . 120.2 ?
    C5 O1 C8 . . 118.1(3) ?
    C14 O3 C15 . . 117.1(3) ?
    C21 O4 C19 . . 117.9(3) ?
    C29 C28 C33 . . 120.0 ?
    C29 C28 O6 . . 117.6(10) ?
    C33 C28 O6 . . 122.1(10) ?
    C28 C29 C30 . . 120.0 ?
    C28 C29 Cl2 . . 124.1(8) ?
    C30 C29 Cl2 . . 115.6(8) ?
    C29 C30 C31 . . 120.0 ?
    C29 C30 H30 . . 120.0 ?
    C31 C30 H30 . . 120.0 ?
    C32 C31 C30 . . 120.0 ?
    C32 C31 C34 . . 121.0(5) ?
    C30 C31 C34 . . 118.5(5) ?
    C33 C32 C31 . . 120.0 ?
    C33 C32 H32 . . 120.0 ?
    C31 C32 H32 . . 120.0 ?
    C32 C33 C28 . . 120.0 ?
    C32 C33 H33 . . 120.0 ?
    C28 C33 H33 . . 120.0 ?
    F4 C34 F5 . . 111.1(9) ?
    F4 C34 F6 . . 111.5(9) ?
    F5 C34 F6 . . 110.0(8) ?
    F4 C34 C31 . . 106.9(11) ?
    F5 C34 C31 . . 106.0(13) ?
    F6 C34 C31 . . 111.1(13) ?
    C28 O6 C26 . . 116.3(10) ?
    O6' C28' C29' . . 127.3(11) ?
    O6' C28' C33' . . 112.2(11) ?
    C29' C28' C33' . . 120.0 ?
    C28' C29' C30' . . 120.0 ?
    C28' C29' Cl2' . . 115.6(8) ?
    C30' C29' Cl2' . . 124.4(8) ?
    C29' C30' C31' . . 120.0 ?
    C29' C30' H30' . . 120.0 ?
    C31' C30' H30' . . 120.0 ?
    C32' C31' C30' . . 120.0 ?
    C32' C31' C34' . . 121.0(4) ?
    C30' C31' C34' . . 119.0(4) ?
    C33' C32' C31' . . 120.0 ?
    C33' C32' H32' . . 120.0 ?
    C31' C32' H32' . . 120.0 ?
    C32' C33' C28' . . 120.0 ?
    C32' C33' H33' . . 120.0 ?
    C28' C33' H33' . . 120.0 ?
    F5' C34' F6' . . 108.8(8) ?
    F5' C34' F4' . . 112.4(8) ?
    F6' C34' F4' . . 106.6(8) ?
    F5' C34' C31' . . 105.2(7) ?
    F6' C34' C31' . . 111.3(10) ?
    F4' C34' C31' . . 112.4(12) ?
    C28' O6' C26 . . 116.6(10) ?
loop_
    _geom_torsion_atom_site_label_1
    _geom_torsion_atom_site_label_2
    _geom_torsion_atom_site_label_3
    _geom_torsion_atom_site_label_4
    _geom_torsion_site_symmetry_1
    _geom_torsion_site_symmetry_2
    _geom_torsion_site_symmetry_3
    _geom_torsion_site_symmetry_4
    _geom_torsion
    _geom_torsion_publ_flag
    F2 C1 C2 C7 . . . . 179.6(8) ?
    F3' C1 C2 C7 . . . . 4.4(15) ?
    F1 C1 C2 C7 . . . . -54.1(9) ?
    F2' C1 C2 C7 . . . . 136.4(9) ?
    F3 C1 C2 C7 . . . . 59.2(8) ?
    F1' C1 C2 C7 . . . . -116.5(11) ?
    F2 C1 C2 C3 . . . . -1.8(11) ?
    F3' C1 C2 C3 . . . . -177.0(13) ?
    F1 C1 C2 C3 . . . . 124.4(7) ?
    F2' C1 C2 C3 . . . . -45.0(11) ?
    F3 C1 C2 C3 . . . . -122.2(7) ?
    F1' C1 C2 C3 . . . . 62.1(11) ?
    C7 C2 C3 C4 . . . . -1.3(10) ?
    C1 C2 C3 C4 . . . . -179.9(6) ?
    C2 C3 C4 C5 . . . . -0.1(8) ?
    C2 C3 C4 Cl1 . . . . 179.9(5) ?
    C3 C4 C5 O1 . . . . -179.1(4) ?
    Cl1 C4 C5 O1 . . . . 0.9(5) ?
    C3 C4 C5 C6 . . . . 0.9(7) ?
    Cl1 C4 C5 C6 . . . . -179.1(3) ?
    O1 C5 C6 C7 . . . . 179.8(4) ?
    C4 C5 C6 C7 . . . . -0.2(6) ?
    C5 C6 C7 C2 . . . . -1.2(8) ?
    C3 C2 C7 C6 . . . . 2.0(9) ?
    C1 C2 C7 C6 . . . . -179.4(6) ?
    C13 C8 C9 C10 . . . . -0.4(6) ?
    O1 C8 C9 C10 . . . . 175.6(4) ?
    C8 C9 C10 C11 . . . . 1.6(7) ?
    C9 C10 C11 C12 . . . . -0.9(7) ?
    C10 C11 C12 C13 . . . . -0.9(6) ?
    C10 C11 C12 C14 . . . . -179.2(4) ?
    C9 C8 C13 C12 . . . . -1.4(6) ?
    O1 C8 C13 C12 . . . . -177.4(3) ?
    C11 C12 C13 C8 . . . . 2.0(6) ?
    C14 C12 C13 C8 . . . . -179.6(3) ?
    C11 C12 C14 O2 . . . . 172.4(4) ?
    C13 C12 C14 O2 . . . . -5.9(6) ?
    C11 C12 C14 O3 . . . . -8.0(5) ?
    C13 C12 C14 O3 . . . . 173.7(3) ?
    C20 C15 C16 C17 . . . . 1.2(6) ?
    O3 C15 C16 C17 . . . . 178.3(4) ?
    C15 C16 C17 C18 . . . . 0.1(7) ?
    C16 C17 C18 C19 . . . . -0.9(7) ?
    C17 C18 C19 C20 . . . . 0.4(6) ?
    C17 C18 C19 O4 . . . . -176.5(4) ?
    C16 C15 C20 C19 . . . . -1.7(5) ?
    O3 C15 C20 C19 . . . . -178.9(3) ?
    C18 C19 C20 C15 . . . . 0.8(6) ?
    O4 C19 C20 C15 . . . . 177.7(3) ?
    O5 C21 C22 C27 . . . . 174.1(5) ?
    O4 C21 C22 C27 . . . . -5.7(6) ?
    O5 C21 C22 C23 . . . . -5.6(7) ?
    O4 C21 C22 C23 . . . . 174.6(4) ?
    C27 C22 C23 C24 . . . . 0.5(9) ?
    C21 C22 C23 C24 . . . . -179.8(5) ?
    C22 C23 C24 C25 . . . . -1.8(11) ?
    C23 C24 C25 C26 . . . . 0.9(12) ?
    C24 C25 C26 C27 . . . . 1.4(12) ?
    C24 C25 C26 O6' . . . . 164.3(9) ?
    C24 C25 C26 O6 . . . . -161.9(8) ?
    C25 C26 C27 C22 . . . . -2.6(10) ?
    O6' C26 C27 C22 . . . . -162.2(9) ?
    O6 C26 C27 C22 . . . . 160.4(6) ?
    C23 C22 C27 C26 . . . . 1.7(8) ?
    C21 C22 C27 C26 . . . . -178.0(5) ?
    C6 C5 O1 C8 . . . . -5.4(5) ?
    C4 C5 O1 C8 . . . . 174.6(3) ?
    C9 C8 O1 C5 . . . . 101.9(4) ?
    C13 C8 O1 C5 . . . . -81.9(4) ?
    O2 C14 O3 C15 . . . . -9.2(5) ?
    C12 C14 O3 C15 . . . . 171.2(3) ?
    C20 C15 O3 C14 . . . . -108.2(4) ?
    C16 C15 O3 C14 . . . . 74.5(4) ?
    O5 C21 O4 C19 . . . . 6.7(6) ?
    C22 C21 O4 C19 . . . . -173.5(3) ?
    C18 C19 O4 C21 . . . . -119.5(4) ?
    C20 C19 O4 C21 . . . . 63.5(5) ?
    C33 C28 C29 C30 . . . . 0.0 ?
    O6 C28 C29 C30 . . . . 174.0(17) ?
    C33 C28 C29 Cl2 . . . . -174.4(14) ?
    O6 C28 C29 Cl2 . . . . -0.4(15) ?
    C28 C29 C30 C31 . . . . 0.0 ?
    Cl2 C29 C30 C31 . . . . 174.9(13) ?
    C29 C30 C31 C32 . . . . 0.0 ?
    C29 C30 C31 C34 . . . . -172(2) ?
    C30 C31 C32 C33 . . . . 0.0 ?
    C34 C31 C32 C33 . . . . 172(2) ?
    C31 C32 C33 C28 . . . . 0.0 ?
    C29 C28 C33 C32 . . . . 0.0 ?
    O6 C28 C33 C32 . . . . -173.7(17) ?
    C32 C31 C34 F4 . . . . -14.0(17) ?
    C30 C31 C34 F4 . . . . 158.2(12) ?
    C32 C31 C34 F5 . . . . 104.6(14) ?
    C30 C31 C34 F5 . . . . -83.2(15) ?
    C32 C31 C34 F6 . . . . -135.9(12) ?
    C30 C31 C34 F6 . . . . 36.3(18) ?
    C29 C28 O6 C26 . . . . 61.6(15) ?
    C33 C28 O6 C26 . . . . -124.6(12) ?
    C27 C26 O6 C28 . . . . 41.3(13) ?
    C25 C26 O6 C28 . . . . -155.0(10) ?
    O6' C26 O6 C28 . . . . -73.7(15) ?
    O6' C28' C29' C30' . . . . -170.9(14) ?
    C33' C28' C29' C30' . . . . 0.0 ?
    O6' C28' C29' Cl2' . . . . 8.6(14) ?
    C33' C28' C29' Cl2' . . . . 179.5(9) ?
    C28' C29' C30' C31' . . . . 0.0 ?
    Cl2' C29' C30' C31' . . . . -179.4(10) ?
    C29' C30' C31' C32' . . . . 0.0 ?
    C29' C30' C31' C34' . . . . -179.2(15) ?
    C30' C31' C32' C33' . . . . 0.0 ?
    C34' C31' C32' C33' . . . . 179.2(15) ?
    C31' C32' C33' C28' . . . . 0.0 ?
    O6' C28' C33' C32' . . . . 172.2(12) ?
    C29' C28' C33' C32' . . . . 0.0 ?
    C32' C31' C34' F5' . . . . -10.0(13) ?
    C30' C31' C34' F5' . . . . 169.1(9) ?
    C32' C31' C34' F6' . . . . 107.7(10) ?
    C30' C31' C34' F6' . . . . -73.1(12) ?
    C32' C31' C34' F4' . . . . -132.7(10) ?
    C30' C31' C34' F4' . . . . 46.5(14) ?
    C29' C28' O6' C26 . . . . -88.4(16) ?
    C33' C28' O6' C26 . . . . 100.1(12) ?
    C27 C26 O6' C28' . . . . -6.7(19) ?
    C25 C26 O6' C28' . . . . -168.2(11) ?
    O6 C26 O6' C28' . . . . 79.3(16) ?
loop_
    _geom_hbond_atom_site_label_D
    _geom_hbond_atom_site_label_H
    _geom_hbond_atom_site_label_A
    _geom_hbond_site_symmetry_A
    _geom_hbond_distance_DH
    _geom_hbond_distance_HA
    _geom_hbond_distance_DA
    _geom_hbond_angle_DHA
    C20 H20 O1 2_776 0.93 2.50 3.412(5) 166.4
    C10 H10 O2 1_655 0.93 2.59 3.152(5) 119.6
