# Supplementary material for: 1,3-Phenyl­ene bis­{3-[2-chloro-4-(tri­fluoro­meth­yl)phen­oxy]benzoate}
Source: Acta Crystallogr Sect E Struct Rep Online. 2012 Jul 14;68(Pt 8):o2437. doi: 10.1107/S1600536812030826 (PMC3414352; doi:10.1107/S1600536812030826)
Supplement: Supplementary file 2 [file e-68-o2437-Isup2.hkl]

# 
# h,k,l, Fc-squared, Fo-squared, sigma(Fo-squared) and status flag 
# 
data_I
_shelx_title ' 051214cm in P-1' 
_shelx_refln_list_code          4 
_shelx_F_calc_maximum      177.56 
_exptl_crystal_F_000       716.00 
_reflns_d_resolution_high  0.8407 
 
loop_ 
 _symmetry_equiv_pos_as_xyz 
 'x, y, z' 
 '-x, -y, -z' 
 
_cell_length_a     7.7175 
_cell_length_b     8.7399 
_cell_length_c    23.9727 
_cell_angle_alpha  92.986 
_cell_angle_beta   98.485 
_cell_angle_gamma  92.611 
 
_shelx_F_squared_multiplier     1.000 
 
loop_ 
 _refln_index_h 
 _refln_index_k 
 _refln_index_l 
 _refln_F_squared_calc 
 _refln_F_squared_meas 
 _refln_F_squared_sigma 
 _refln_observed_status 
   1   0   0        1.70       11.87      4.57 o 
   2   0   0    14285.97    14586.51     74.02 o 
   3   0   0      338.78      239.35     21.98 o 
   4   0   0      746.10      634.72     21.44 o 
   5   0   0       30.84       30.58      4.42 o 
   6   0   0        3.21        6.06      2.89 o 
   7   0   0       74.21       73.53      6.04 o 
   8   0   0        3.93        8.48      3.77 o 
   9   0   0        0.55        3.73      3.54 o 
  -9   1   0        0.04        2.18      3.38 o 
  -8   1   0        0.62        2.59      2.95 o 
  -7   1   0      113.67       60.56     34.89 o 
  -6   1   0       12.09        8.69      2.67 o 
  -5   1   0      269.13      251.58     11.13 o 
  -4   1   0       32.00       24.34      2.71 o 
  -3   1   0      390.50      247.14     10.11 o 
  -2   1   0     1084.59     1047.77     27.00 o 
   0   1   0      890.56     1228.44     13.31 o 
   1   1   0     5945.25     5775.73    172.69 o 
   2   1   0     3575.08     3973.77     20.01 o 
   3   1   0      127.21      116.63      5.89 o 
   4   1   0     1527.65     1589.93     42.36 o 
   5   1   0        2.01        0.78      1.24 o 
   6   1   0       24.79       25.99      3.36 o 
   7   1   0      182.54      172.30     16.20 o 
   8   1   0       27.84       26.56      5.95 o 
  -8   2   0        1.21        0.61      2.61 o 
  -7   2   0      122.32      120.32      7.19 o 
  -6   2   0       10.45        8.71      2.72 o 
  -5   2   0       11.97       14.83      2.91 o 
  -4   2   0      158.80      130.88      5.67 o 
  -3   2   0      428.78      388.92     15.01 o 
  -2   2   0       30.40       43.89      2.36 o 
   0   2   0     1110.68     1356.16     78.21 o 
   1   2   0     2335.90     1921.07     20.04 o 
   2   2   0     2526.01     2627.24     25.35 o 
   3   2   0       24.13       32.67     12.08 o 
   4   2   0      289.25      330.95      7.05 o 
   5   2   0       22.83       12.74      2.21 o 
   6   2   0       45.49       53.19      5.38 o 
   7   2   0       30.23       26.56      7.77 o 
   8   2   0        0.02        1.66      2.99 o 
  -8   3   0        0.63        0.00      2.43 o 
  -7   3   0        0.11        0.00      1.94 o 
  -6   3   0        0.63        1.63      1.93 o 
  -5   3   0      257.27      209.59      8.13 o 
  -4   3   0      226.94      197.50      7.20 o 
  -3   3   0       11.63        8.25      2.04 o 
   0   3   0      352.17      387.03      5.69 o 
   1   3   0     1142.76     1378.38     10.98 o 
   2   3   0       27.79       22.60      1.99 o 
   3   3   0       90.85      102.30      3.77 o 
   4   3   0       84.20       82.59      5.19 o 
   5   3   0       32.66       15.81     14.29 o 
   6   3   0      187.81      196.93     11.19 o 
   7   3   0       10.55       11.09      3.12 o 
   8   3   0        4.46        7.61      5.51 o 
  -8   4   0        8.58        5.18      3.06 o 
  -7   4   0       14.85       15.64      3.79 o 
  -6   4   0       11.30        8.99      2.95 o 
  -5   4   0       20.34       15.41      3.42 o 
  -4   4   0       13.42       28.21      6.32 o 
  -3   4   0      451.86      422.99     13.36 o 
  -2   4   0      553.82      507.44     17.91 o 
  -1   4   0     1405.49     1276.36     23.04 o 
   0   4   0      123.86      168.87      4.43 o 
   1   4   0      101.00      143.31      4.18 o 
   2   4   0        6.91        4.74      1.35 o 
   3   4   0      502.01      423.16      8.01 o 
   4   4   0       61.52       50.23      3.51 o 
   5   4   0       72.84       79.65      5.36 o 
   6   4   0       80.46       76.93      6.24 o 
   7   4   0        0.24        0.08      2.86 o 
   8   4   0        1.89        0.00      5.02 o 
  -8   5   0        0.51        1.89      3.02 o 
  -7   5   0        5.13        8.80      3.39 o 
  -6   5   0        4.84        5.40      2.73 o 
  -5   5   0       21.28       22.95      3.99 o 
  -4   5   0        2.59        3.55      2.02 o 
  -3   5   0       70.78       58.62      4.67 o 
  -2   5   0       68.82       75.11      3.58 o 
  -1   5   0      544.63      544.39      9.09 o 
   0   5   0       65.70       52.47      3.00 o 
   1   5   0        0.73        0.70      0.98 o 
   2   5   0      232.69      172.53      5.45 o 
   3   5   0      174.83      144.48      5.77 o 
   4   5   0       52.60       48.45      6.52 o 
   5   5   0        1.52        1.31      2.60 o 
   6   5   0        0.89        4.41      3.56 o 
   7   5   0        0.38        0.16      3.21 o 
  -7   6   0        2.99        1.86      3.07 o 
  -6   6   0        0.41        2.40      2.38 o 
  -5   6   0       10.71        6.18      2.81 o 
  -4   6   0       30.57       34.85      4.68 o 
  -3   6   0       78.95       44.18     28.30 o 
  -2   6   0        8.11        9.05      1.91 o 
  -1   6   0      143.47      136.11      5.66 o 
   0   6   0      169.47      146.14      5.19 o 
   1   6   0      183.51      153.70      6.75 o 
   2   6   0        4.88        4.18      2.07 o 
   3   6   0       18.16       17.06      4.38 o 
   4   6   0        0.21        0.00      2.00 o 
   5   6   0        0.08        3.85      3.02 o 
   6   6   0        0.18        2.51      3.81 o 
   7   6   0        4.66        9.42      4.64 o 
  -7   7   0        9.39       13.47      4.09 o 
  -6   7   0        1.71        3.58      2.85 o 
  -5   7   0        4.10        5.05      2.81 o 
  -4   7   0        1.63        3.40      2.50 o 
  -3   7   0        5.10        7.23      2.59 o 
  -2   7   0        6.55        4.76      2.06 o 
  -1   7   0       10.37       18.66      3.36 o 
   0   7   0       28.38       29.95      4.22 o 
   1   7   0       49.05       81.02      5.73 o 
   2   7   0        3.83        3.51      2.33 o 
   3   7   0       12.40        8.05      3.66 o 
   4   7   0        3.60        4.04      2.99 o 
   5   7   0        0.50        0.00      2.68 o 
   6   7   0        0.10        0.00      3.26 o 
  -6   8   0        2.75        2.55      3.21 o 
  -5   8   0        5.05        4.26      2.95 o 
  -4   8   0        3.90        3.44      3.25 o 
  -3   8   0        4.37        9.99      3.72 o 
  -2   8   0        2.73        3.95      3.07 o 
  -1   8   0        5.57       12.69      3.15 o 
   0   8   0        0.29        3.84      2.35 o 
   1   8   0       50.47       41.70      5.22 o 
   2   8   0       27.80       29.12      6.04 o 
   3   8   0        1.76        0.89      2.99 o 
   4   8   0       38.10       38.54      8.02 o 
   5   8   0        0.05        2.11      3.78 o 
  -4   9   0        0.99        3.89      3.44 o 
  -3   9   0        1.94        2.35      3.20 o 
  -2   9   0       11.32        9.33      4.28 o 
  -1   9   0        8.06       13.15      4.50 o 
   0   9   0       30.18       21.36      4.28 o 
   1   9   0        7.94        5.62      3.72 o 
   2   9   0       32.53       29.98      6.24 o 
   3   9   0       24.90       25.21      6.35 o 
   4   9   0       13.65       11.42      5.00 o 
  -2  10   0        1.88        2.59      3.72 o 
  -1  10   0        2.51        3.67      3.99 o 
   0  10   0        9.38       19.45      5.81 o 
   1  10   0        8.38       12.23      4.98 o 
  -2 -10   1       10.82       15.86      5.59 o 
  -1 -10   1       16.92       22.55      9.31 o 
   0 -10   1        2.02        1.83      3.48 o 
   1 -10   1       25.22       30.04      6.45 o 
   2 -10   1        1.20        2.45      3.66 o 
  -4  -9   1        0.00        3.28      4.08 o 
  -3  -9   1        6.58        4.88      3.92 o 
  -2  -9   1       11.02       12.02      4.32 o 
  -1  -9   1       11.85       13.64      4.41 o 
   0  -9   1       36.98       52.55      6.18 o 
   1  -9   1        0.01        1.71      3.03 o 
   2  -9   1        5.96        2.22      3.81 o 
   3  -9   1        0.59        3.40      3.32 o 
   4  -9   1        3.60        5.35      3.83 o 
  -5  -8   1        1.54        0.00      3.64 o 
  -4  -8   1        3.47       10.29      4.41 o 
  -3  -8   1       19.77       21.08      5.43 o 
  -2  -8   1        0.10        0.00      3.24 o 
  -1  -8   1        2.61        2.96      2.37 o 
   0  -8   1       49.51       38.00      5.10 o 
   1  -8   1        3.67        4.87      2.39 o 
   2  -8   1       48.41       41.69      6.85 o 
   3  -8   1        0.01        0.00      2.43 o 
   4  -8   1        0.27        0.54      3.11 o 
   5  -8   1        0.03        1.25      3.07 o 
   6  -8   1        0.61        1.91      2.85 o 
  -6  -7   1        0.14        2.52      3.84 o 
  -5  -7   1        0.04        0.00      2.79 o 
  -4  -7   1       14.09       10.28      4.12 o 
  -3  -7   1       12.69       16.33      4.74 o 
  -2  -7   1        2.86        0.88      2.18 o 
  -1  -7   1       15.77       20.12      3.90 o 
   0  -7   1       23.98       27.92      4.06 o 
   1  -7   1        4.58        6.23      2.33 o 
   2  -7   1       28.42       25.58      5.09 o 
   3  -7   1        1.89        2.15      2.02 o 
   4  -7   1       94.09       59.44     21.53 o 
   5  -7   1        4.73        7.51      2.89 o 
   6  -7   1        0.09        2.81      2.62 o 
  -7  -6   1        1.05        0.15      3.73 o 
  -6  -6   1        6.72        8.83      4.24 o 
  -5  -6   1       12.34       19.50      4.98 o 
  -4  -6   1        7.65       14.24      4.29 o 
  -3  -6   1        0.25        1.76      1.91 o 
  -2  -6   1       10.98       17.44      3.21 o 
  -1  -6   1       12.97       24.37      3.58 o 
   0  -6   1       84.03       86.31      4.03 o 
   1  -6   1       84.26      122.26      4.83 o 
   2  -6   1       19.87       20.13      2.56 o 
   3  -6   1       37.76       44.63      5.29 o 
   4  -6   1       33.43       25.08      4.01 o 
   5  -6   1       11.47        7.33      3.39 o 
   6  -6   1        0.13        0.80      2.24 o 
   7  -6   1        2.57        1.78      2.55 o 
  -7  -5   1        1.40        4.00      3.41 o 
  -6  -5   1        8.01        0.88      2.91 o 
  -5  -5   1       40.69       42.20      6.69 o 
  -4  -5   1        0.55        0.00      1.91 o 
  -3  -5   1       15.58       17.89      2.41 o 
  -2  -5   1      188.91      243.46      6.04 o 
  -1  -5   1        0.75        2.49      1.19 o 
   0  -5   1       25.88       31.68      2.58 o 
   1  -5   1     1212.91     1268.93     29.90 o 
   2  -5   1        0.03        1.33      1.09 o 
   3  -5   1      455.28      438.99     28.99 o 
   4  -5   1       22.54       22.06      3.67 o 
   5  -5   1      100.26       86.77      6.52 o 
   6  -5   1        4.79        2.75      2.52 o 
   7  -5   1        0.89        2.23      2.64 o 
   8  -5   1        0.89        1.48      2.97 o 
  -8  -4   1        0.50        0.00      5.10 o 
  -7  -4   1        1.82        6.59      4.13 o 
  -6  -4   1       27.59       28.43      4.31 o 
  -5  -4   1       11.78        7.55      2.51 o 
  -4  -4   1       14.82       13.76      2.21 o 
  -3  -4   1       13.74       17.76      2.29 o 
  -2  -4   1      618.66      542.23      8.19 o 
  -1  -4   1      862.67     1234.27     11.79 o 
   0  -4   1      164.64       87.53      3.19 o 
   1  -4   1      237.84      182.19      4.82 o 
   2  -4   1       15.40       23.28      4.43 o 
   3  -4   1        5.54        4.54      1.61 o 
   4  -4   1       55.27       54.35      4.98 o 
   5  -4   1      152.86      159.39      7.66 o 
   6  -4   1        1.21        1.76      2.07 o 
   7  -4   1        0.03        1.18      2.27 o 
   8  -4   1        0.90        0.00      2.61 o 
  -8  -3   1        6.02       11.01      5.51 o 
  -7  -3   1        0.05        2.09      2.28 o 
  -6  -3   1      236.59      177.34     59.71 o 
  -5  -3   1       13.47       12.88      2.40 o 
  -4  -3   1       19.71       14.04      2.20 o 
  -3  -3   1       50.72       49.46      3.48 o 
  -2  -3   1        9.87       10.97      1.52 o 
  -1  -3   1       22.98       28.05      1.80 o 
   0  -3   1      162.59      123.01      5.28 o 
   1  -3   1     6601.70     7503.72    113.08 o 
   3  -3   1      128.49      155.00      5.89 o 
   4  -3   1       94.15      111.31      5.54 o 
   5  -3   1       30.86       42.12      4.70 o 
   6  -3   1        0.12        1.93      2.04 o 
   7  -3   1        0.07        0.00      2.06 o 
   8  -3   1        0.20        4.64      2.78 o 
  -8  -2   1       14.04       16.42      4.92 o 
  -7  -2   1       45.30       35.89      5.78 o 
  -6  -2   1      146.51      145.28      7.27 o 
  -5  -2   1        1.11        7.13      1.84 o 
  -4  -2   1       34.52       29.48      7.13 o 
  -3  -2   1      649.44      529.75      9.02 o 
  -2  -2   1     1129.33     1105.83     10.86 o 
   0  -2   1      231.55      150.46      3.16 o 
   2  -2   1     2023.82     2160.77     63.45 o 
   3  -2   1        3.95        1.57      1.28 o 
   4  -2   1       17.39       20.13      3.04 o 
   5  -2   1       21.95       35.13      4.12 o 
   6  -2   1        0.02        1.40      1.89 o 
   7  -2   1       78.22       82.56      6.71 o 
   8  -2   1        0.69        1.92      2.38 o 
  -9  -1   1        0.79        1.54      3.37 o 
  -8  -1   1        0.01        2.65      3.11 o 
  -7  -1   1       88.93       80.38      8.45 o 
  -6  -1   1      570.38      546.90     14.52 o 
  -5  -1   1       21.59       18.33      2.49 o 
  -4  -1   1       74.23       47.55      3.59 o 
  -3  -1   1      145.97      213.29      5.52 o 
  -2  -1   1     3716.81     2999.78   1508.31 o 
  -1  -1   1     3084.70     3265.69     60.29 o 
   0  -1   1     2301.77     2093.10     51.97 o 
   1  -1   1     2057.37     2251.42     57.87 o 
   2  -1   1     1849.10     1901.99     51.87 o 
   4  -1   1      188.92      172.94      8.45 o 
   5  -1   1      574.67      562.31     27.87 o 
   6  -1   1       29.13       18.29     16.95 o 
   7  -1   1       38.61       49.39      5.57 o 
   8  -1   1        0.19        2.05      2.91 o 
   9  -1   1        2.95        4.29      4.08 o 
  -9   0   1        0.27        3.93      3.77 o 
  -8   0   1        1.45        5.81      3.25 o 
  -7   0   1       68.23       73.96      6.10 o 
  -6   0   1      210.55      187.03      7.81 o 
  -5   0   1        6.93        4.24      2.77 o 
  -4   0   1     3822.37     2161.63   1233.38 o 
  -3   0   1      543.83      501.55     14.90 o 
  -2   0   1     3701.58     3009.85    996.88 o 
   1   0   1     1725.63     1849.38     53.43 o 
   2   0   1     7835.57     7845.48    250.20 o 
   3   0   1      314.59      325.37      7.22 o 
   4   0   1      684.74      705.62     14.70 o 
   5   0   1       40.31       39.57      3.23 o 
   6   0   1       59.89       59.22      5.22 o 
   7   0   1       24.63       20.54      5.09 o 
   8   0   1        1.99        3.31      3.97 o 
   9   0   1        2.06        1.50      3.46 o 
  -9   1   1        0.10        0.15      3.26 o 
  -8   1   1        0.89        0.46      2.03 o 
  -7   1   1      190.53      143.72      7.68 o 
  -6   1   1      169.23      129.10      6.66 o 
  -5   1   1       87.99       77.38      3.77 o 
  -4   1   1      814.00      716.31     30.34 o 
  -3   1   1       35.54       24.34      3.25 o 
  -2   1   1     5131.01     5440.85    158.63 o 
  -1   1   1      999.54     1190.64     38.69 o 
   0   1   1      277.42      254.37     82.29 o 
   1   1   1     2394.36     1892.22     23.40 o 
   2   1   1      576.73      621.20     21.76 o 
   4   1   1       58.11       53.02      3.18 o 
   6   1   1        0.00        0.53      2.13 o 
   7   1   1      182.89      167.44     10.63 o 
   8   1   1       47.47       45.40      7.65 o 
  -9   2   1        0.00        1.54      3.37 o 
  -8   2   1        1.47        0.72      2.36 o 
  -7   2   1      102.35       91.37      7.00 o 
  -6   2   1       20.31       27.24      6.92 o 
  -5   2   1        9.59        9.27      2.45 o 
  -4   2   1        0.38        1.95      1.58 o 
  -3   2   1       56.02       49.91      3.36 o 
  -2   2   1       25.46       35.71      2.24 o 
  -1   2   1     1460.52     1521.00     65.32 o 
   0   2   1    16491.54    18497.20    179.49 o 
   1   2   1     4258.93     4152.52     37.29 o 
   2   2   1     1156.43     1183.79    112.72 o 
   3   2   1      144.70      115.88     12.06 o 
   4   2   1      410.12      365.58      7.34 o 
   5   2   1        0.82        0.47      1.24 o 
   6   2   1        6.56        6.31      2.51 o 
   7   2   1        0.50        5.76      3.23 o 
   8   2   1        4.26        5.95      3.66 o 
  -8   3   1        3.93        6.70      3.05 o 
  -7   3   1        9.53       12.14      3.31 o 
  -6   3   1        4.02        7.02      2.50 o 
  -5   3   1      272.00      244.32     13.53 o 
  -4   3   1       69.77       73.79      4.55 o 
  -3   3   1       33.24       52.69      4.75 o 
  -2   3   1      577.62      700.88     22.79 o 
  -1   3   1      982.94     1130.53     35.42 o 
   0   3   1     2677.61     2714.65     26.30 o 
   1   3   1        9.36        5.52      1.12 o 
   3   3   1       22.56       29.56      2.43 o 
   4   3   1        3.85        5.62      1.44 o 
   5   3   1       73.09       64.73      5.43 o 
   6   3   1      158.24      110.48      6.70 o 
   7   3   1       26.47       30.95      4.85 o 
   8   3   1        3.64        2.52      3.35 o 
  -8   4   1       16.06       19.01      4.24 o 
  -7   4   1       91.16       94.92      8.87 o 
  -6   4   1        9.02       11.82      3.73 o 
  -5   4   1        5.36       10.56      2.94 o 
  -4   4   1      125.14       83.93      7.26 o 
  -3   4   1      460.92      419.10     11.79 o 
  -2   4   1      125.05       99.54      3.72 o 
  -1   4   1      781.22     1042.67     23.19 o 
   0   4   1       84.45       98.49      3.53 o 
   1   4   1        2.04        2.79      1.15 o 
   2   4   1      322.20      421.04      7.41 o 
   3   4   1       13.33       28.26      2.66 o 
   4   4   1        7.84        7.06      2.16 o 
   5   4   1       91.48       83.84      5.66 o 
   6   4   1       70.26       71.32     10.05 o 
   7   4   1        1.88        4.19      2.67 o 
   8   4   1        0.48        7.29      5.83 o 
  -8   5   1        0.64        1.78      3.32 o 
  -7   5   1        5.57        6.10      2.96 o 
  -6   5   1       10.57       14.48      3.59 o 
  -5   5   1        0.42        4.42      2.44 o 
  -4   5   1       21.47       17.14      3.24 o 
  -3   5   1       21.45       19.50      3.17 o 
  -2   5   1       68.72       59.77      8.42 o 
  -1   5   1      686.63      601.57      9.59 o 
   0   5   1        0.60        0.00      1.00 o 
   1   5   1       33.64       39.08      2.78 o 
   2   5   1        6.77        6.93      1.59 o 
   3   5   1        0.19        0.00      1.17 o 
   5   5   1       15.82       20.13      7.37 o 
   6   5   1        9.99       11.18      4.29 o 
   7   5   1        3.85        4.10      3.25 o 
  -7   6   1        0.28        1.15      2.56 o 
  -6   6   1        0.00        1.89      2.41 o 
  -5   6   1        0.60        1.63      1.91 o 
  -4   6   1        3.54        3.59      2.15 o 
  -3   6   1       70.26       42.40      5.54 o 
  -2   6   1      149.09      138.63      5.42 o 
  -1   6   1       23.08       24.89      2.91 o 
   0   6   1      346.21      331.03      7.78 o 
   1   6   1        0.35        0.61      1.31 o 
   2   6   1       24.86       25.55      3.58 o 
   3   6   1        0.04        0.74      2.40 o 
   4   6   1       19.44       25.76      5.38 o 
   5   6   1       57.11       65.86      9.56 o 
   6   6   1        6.22        7.18      4.01 o 
   7   6   1        0.75        2.25      4.05 o 
  -7   7   1        4.05        5.75      4.12 o 
  -6   7   1        2.43        2.53      2.47 o 
  -5   7   1        0.00        1.78      2.25 o 
  -4   7   1        0.11        1.54      2.10 o 
  -3   7   1        1.40        1.51      1.95 o 
  -2   7   1      143.81      141.59      5.79 o 
  -1   7   1       31.18       23.33      3.81 o 
   0   7   1        2.32        3.30      2.28 o 
   1   7   1       25.11       48.80      5.21 o 
   2   7   1       91.20       85.64      8.70 o 
   3   7   1       19.93       22.20      5.21 o 
   4   7   1       44.17       45.87      7.50 o 
   5   7   1        1.01        7.29      3.87 o 
   6   7   1        7.02        7.86      4.58 o 
  -6   8   1        1.80        5.06      3.26 o 
  -5   8   1        9.88        9.04      3.43 o 
  -4   8   1       26.65       14.78     12.47 o 
  -3   8   1       25.52       23.80      5.38 o 
  -2   8   1       56.59       51.10      9.64 o 
  -1   8   1       23.85       28.76      4.28 o 
   0   8   1       78.05       62.95      6.11 o 
   1   8   1       28.54       51.35      7.44 o 
   2   8   1        0.01        2.28      2.92 o 
   3   8   1        7.94        8.09      3.94 o 
   4   8   1       22.95       18.01      5.44 o 
   5   8   1       13.23       22.76      6.17 o 
  -4   9   1        1.44        8.86      4.29 o 
  -3   9   1        5.32        2.43      3.41 o 
  -2   9   1        4.14        2.67      3.44 o 
  -1   9   1       42.97       56.26      8.07 o 
   0   9   1       10.90        7.02      2.93 o 
   1   9   1        5.70        3.29      3.07 o 
   2   9   1        0.32        2.51      3.32 o 
   3   9   1        0.52        0.00      3.03 o 
   4   9   1        3.90        0.00      3.93 o 
  -2  10   1        1.07        4.65      3.89 o 
  -1  10   1        8.27       22.30      5.90 o 
   0  10   1        1.42       10.90      7.13 o 
   1  10   1        1.52        0.61      3.53 o 
  -2 -10   2        2.35        2.55      3.96 o 
  -1 -10   2        0.17        0.81      3.49 o 
   0 -10   2       18.37       18.22      5.63 o 
   1 -10   2        7.57        9.83      5.02 o 
   2 -10   2       10.21        4.61      4.40 o 
  -4  -9   2        5.79        5.29      4.10 o 
  -3  -9   2        0.20        4.86      5.26 o 
  -2  -9   2        6.38        3.35      3.32 o 
  -1  -9   2        8.44        8.79      3.17 o 
   0  -9   2        2.24        3.71      2.51 o 
   1  -9   2        1.98        0.00      2.51 o 
   2  -9   2        8.17        9.54      4.43 o 
   3  -9   2        1.79        0.69      3.23 o 
   4  -9   2        8.04        5.51      4.08 o 
  -5  -8   2        1.82        2.29      3.61 o 
  -4  -8   2        6.04        8.83      3.78 o 
  -3  -8   2       13.92       17.66      5.02 o 
  -2  -8   2       61.23       62.46      8.24 o 
  -1  -8   2       34.64       42.20      5.31 o 
   0  -8   2        0.90        0.69      2.02 o 
   1  -8   2       50.15       43.02      5.17 o 
   2  -8   2        5.91        9.76      3.77 o 
   3  -8   2        3.87        5.28      3.11 o 
   4  -8   2        0.03        2.90      3.25 o 
   5  -8   2        0.20        1.92      3.25 o 
   6  -8   2        1.02        3.30      3.10 o 
  -6  -7   2        0.00        0.45      4.13 o 
  -5  -7   2        8.50       11.43      4.59 o 
  -4  -7   2        0.15        2.17      3.26 o 
  -3  -7   2      100.73       98.17      8.22 o 
  -2  -7   2       95.80       98.59      6.33 o 
  -1  -7   2       43.02       39.46      4.82 o 
   0  -7   2      118.49      127.03      6.65 o 
   1  -7   2       29.53       40.56      4.57 o 
   2  -7   2       11.93       13.60      3.96 o 
   3  -7   2        4.92        7.06      2.37 o 
   4  -7   2        5.36        2.78      2.07 o 
   5  -7   2        0.97        0.00      2.69 o 
   6  -7   2        0.30        0.95      2.66 o 
  -7  -6   2        0.54        4.48      6.07 o 
  -6  -6   2       11.60       18.66      5.10 o 
  -5  -6   2       29.38       31.81      6.07 o 
  -4  -6   2       35.94       52.57      7.26 o 
  -3  -6   2       67.64       69.06      5.46 o 
  -2  -6   2       16.75       24.47      3.68 o 
  -1  -6   2       65.06       73.35      5.05 o 
   0  -6   2       89.32       96.07      5.85 o 
   1  -6   2      112.65      162.85      8.81 o 
   2  -6   2       25.71       31.30      3.52 o 
   3  -6   2       18.13       20.75      3.48 o 
   4  -6   2       69.59       73.57      6.20 o 
   5  -6   2        1.72        3.69      2.45 o 
   6  -6   2        0.07        0.50      2.30 o 
   7  -6   2        1.58        8.00      3.23 o 
  -7  -5   2        0.09        0.00      2.86 o 
  -6  -5   2        2.45        3.40      3.02 o 
  -5  -5   2       32.09       29.78      6.24 o 
  -4  -5   2       12.87       17.24      3.19 o 
  -3  -5   2       97.90       79.36      5.05 o 
  -2  -5   2       39.53       28.04      2.35 o 
  -1  -5   2      370.68      339.35      6.64 o 
   0  -5   2      140.06      170.22      4.83 o 
   1  -5   2       46.53       38.10      2.80 o 
   2  -5   2        0.18        0.00      1.43 o 
   3  -5   2       16.65       11.22      6.17 o 
   4  -5   2        2.30        5.40      2.21 o 
   5  -5   2        0.75        2.23      2.10 o 
   6  -5   2        3.67        2.71      2.42 o 
   7  -5   2        0.03        3.81      2.66 o 
   8  -5   2        0.74        0.00      3.07 o 
  -8  -4   2        0.10        5.24      3.89 o 
  -7  -4   2        0.04        0.36      2.67 o 
  -6  -4   2        4.15        5.10      3.32 o 
  -5  -4   2       54.59       66.40      5.80 o 
  -4  -4   2        0.01        3.50      1.45 o 
  -3  -4   2      124.03       93.09      3.89 o 
  -2  -4   2       48.90       29.55      2.29 o 
  -1  -4   2     5050.50     4885.52     29.13 o 
   1  -4   2     5202.48     5673.15     63.82 o 
   2  -4   2      263.11      335.58     11.57 o 
   3  -4   2     1642.31     1627.82     35.91 o 
   4  -4   2      113.34      117.08     10.91 o 
   5  -4   2      154.55      142.19     11.30 o 
   6  -4   2       20.94       19.31      3.95 o 
   7  -4   2        5.95        3.53      2.61 o 
   8  -4   2        0.41        3.87      2.92 o 
  -8  -3   2        3.34        5.30      3.65 o 
  -7  -3   2       13.30       15.05      3.43 o 
  -6  -3   2      148.69      100.67     31.36 o 
  -5  -3   2        0.78        1.36      1.48 o 
  -4  -3   2        5.11        4.28      1.44 o 
  -3  -3   2       42.73       37.96      2.83 o 
  -2  -3   2     1301.70     1232.92     12.22 o 
  -1  -3   2      273.13      212.25      4.79 o 
   1  -3   2       44.39       53.57      2.32 o 
   2  -3   2      102.29       86.42      4.82 o 
   3  -3   2     1102.48     1245.50     30.31 o 
   4  -3   2       40.85       46.05      4.42 o 
   5  -3   2       82.37       75.57      5.11 o 
   6  -3   2       11.75       18.28      3.52 o 
   7  -3   2       27.09       24.36      4.46 o 
   8  -3   2        0.19        3.19      2.62 o 
  -8  -2   2       16.65       15.12      4.74 o 
  -7  -2   2        9.29       18.04      3.59 o 
  -6  -2   2      184.14      190.51      6.82 o 
  -5  -2   2        3.44        5.94      1.69 o 
  -4  -2   2      184.17      185.00      7.52 o 
  -3  -2   2       84.30       76.87      3.57 o 
  -2  -2   2      999.96      952.75     12.12 o 
   0  -2   2     1578.98     1919.49     29.64 o 
   1  -2   2    14812.75    16045.61    404.08 o 
   2  -2   2       37.36       52.94      2.96 o 
   4  -2   2       77.97       73.10      4.45 o 
   5  -2   2        0.05        1.18      1.52 o 
   6  -2   2       12.67       12.73      3.02 o 
   7  -2   2        4.94        6.99      2.61 o 
   8  -2   2        1.12        0.00      2.67 o 
  -9  -1   2        0.30        1.98      3.43 o 
  -8  -1   2        0.40        1.04      2.86 o 
  -7  -1   2       10.70       12.51      3.22 o 
  -6  -1   2     1211.99     1095.85     33.10 o 
  -5  -1   2       11.54       11.17      2.42 o 
  -4  -1   2     1049.61      831.59     22.01 o 
  -3  -1   2      375.03      221.47     29.34 o 
  -2  -1   2      930.54      679.34    381.27 o 
  -1  -1   2     5330.48     5032.98    148.08 o 
   1  -1   2    21583.34    20864.07    695.45 o 
   2  -1   2        4.82        2.78      0.69 o 
   4  -1   2      215.35      207.16     58.98 o 
   5  -1   2      119.66       96.01     22.84 o 
   6  -1   2        2.38        0.01      1.67 o 
   7  -1   2        1.42        2.56      3.37 o 
   8  -1   2        0.29        3.86      3.46 o 
  -9   0   2        2.80        0.00      3.14 o 
  -8   0   2       13.95       15.37      4.44 o 
  -7   0   2        5.68        4.99      2.49 o 
  -6   0   2       52.17       28.62      9.53 o 
  -5   0   2        1.32        1.85      1.64 o 
  -4   0   2     1169.59     1275.58     33.91 o 
  -3   0   2       77.86       45.10      3.48 o 
  -2   0   2    31526.62    28905.26    802.85 o 
  -1   0   2     2309.10     1828.17     11.16 o 
   0   0   2      121.09      109.03      6.64 o 
   2   0   2    15892.09    15136.91    375.95 o 
   3   0   2       43.01       46.72      3.06 o 
   4   0   2       39.65       46.98      3.03 o 
   5   0   2       65.90       59.01      4.04 o 
   6   0   2       15.84       10.79      2.77 o 
   7   0   2        0.17        1.28      2.69 o 
   8   0   2        5.00        8.20      3.96 o 
  -9   1   2        0.48        0.64      3.49 o 
  -8   1   2        2.66        4.60      2.74 o 
  -7   1   2      197.58      184.56     11.17 o 
  -6   1   2      345.35      345.90     17.20 o 
  -5   1   2       22.27       24.66      3.92 o 
  -4   1   2       36.76       26.86      3.21 o 
  -3   1   2       47.47       78.26      3.67 o 
  -2   1   2        8.73        6.70      1.27 o 
  -1   1   2      501.98      595.40     14.49 o 
   0   1   2       42.26       58.61      2.04 o 
   1   1   2     7565.73     7371.25    186.72 o 
   2   1   2     2963.77     3346.20     62.21 o 
   3   1   2      682.28      578.58      8.70 o 
   4   1   2      305.75      293.14      7.22 o 
   5   1   2       32.06       55.67      3.88 o 
   6   1   2       70.00       66.43      5.56 o 
   7   1   2       80.18       93.05     10.93 o 
   8   1   2        3.81        4.78      3.54 o 
  -9   2   2        2.56        4.37      3.72 o 
  -8   2   2        2.15        0.85      2.41 o 
  -7   2   2       89.19       78.98      6.59 o 
  -6   2   2       51.69       61.89      5.64 o 
  -5   2   2       73.09       76.26      6.18 o 
  -4   2   2        0.10        1.18      1.30 o 
  -3   2   2       78.12       99.50      5.59 o 
  -2   2   2      608.48      784.48     22.11 o 
  -1   2   2     3615.05     3536.51     75.51 o 
   0   2   2     6640.39     4539.72   1868.53 o 
   2   2   2        2.39        2.56      0.72 o 
   3   2   2      829.39      885.11      9.78 o 
   4   2   2       23.76       23.79      2.40 o 
   5   2   2        6.98       12.93      2.79 o 
   6   2   2        0.06        3.02      2.16 o 
   7   2   2        4.23        9.43      3.56 o 
   8   2   2        2.91        5.29      3.33 o 
  -8   3   2        6.45       11.22      3.36 o 
  -7   3   2       61.29       43.44      5.51 o 
  -6   3   2        3.73        5.11      2.26 o 
  -5   3   2       27.27       34.48      4.19 o 
  -4   3   2       34.45       38.24      3.89 o 
  -3   3   2      200.07      130.44      5.23 o 
  -2   3   2        1.11        1.87      0.87 o 
  -1   3   2     2983.95     3358.45     99.33 o 
   0   3   2     4416.93     5420.00     64.66 o 
   1   3   2      331.72      350.20      5.72 o 
   2   3   2        0.93        3.04      1.12 o 
   3   3   2      239.81      215.83     27.04 o 
   4   3   2       18.46       35.34      4.83 o 
   5   3   2        2.77        6.47      2.27 o 
   6   3   2       71.22       92.91      7.31 o 
   7   3   2       26.76       29.94      4.75 o 
   8   3   2        1.52        0.00      3.02 o 
  -8   4   2       14.05       13.32      4.77 o 
  -7   4   2      109.17       99.79      7.68 o 
  -6   4   2        0.64        0.95      2.32 o 
  -5   4   2       45.43       44.96      4.82 o 
  -4   4   2       11.22       22.00      3.27 o 
  -3   4   2        5.40        2.89      1.29 o 
  -2   4   2       31.69       40.39      2.71 o 
  -1   4   2       82.20       71.17      4.16 o 
   0   4   2       10.71        5.55      1.31 o 
   1   4   2      536.51      444.06      7.40 o 
   2   4   2      298.07      252.35      6.05 o 
   3   4   2        1.41        4.53      1.45 o 
   4   4   2       99.92       94.21      5.39 o 
   5   4   2        0.47        1.34      1.96 o 
   6   4   2       28.52       11.93      9.82 o 
   7   4   2        0.03        6.31      2.91 o 
   8   4   2        0.01        0.00      5.02 o 
  -8   5   2        2.05        1.72      3.34 o 
  -7   5   2        0.42        0.21      2.38 o 
  -6   5   2        0.84        0.00      1.78 o 
  -5   5   2       58.87       55.79      5.63 o 
  -4   5   2       26.54       27.20      3.79 o 
  -3   5   2       64.94       67.88      3.58 o 
  -2   5   2      115.73      159.22     10.46 o 
  -1   5   2      351.63      367.76     19.05 o 
   0   5   2        1.09        1.46      1.13 o 
   1   5   2      372.96      286.83      6.67 o 
   2   5   2       93.55       97.33      4.08 o 
   3   5   2       90.37       78.29      4.81 o 
   4   5   2       27.28       27.08      3.85 o 
   5   5   2       69.30       61.49      5.92 o 
   6   5   2       55.10       56.40      8.06 o 
   7   5   2        1.49        2.98      3.61 o 
  -7   6   2        0.95        0.00      3.64 o 
  -6   6   2        1.02        2.61      2.71 o 
  -5   6   2        0.92        2.41      2.16 o 
  -4   6   2       54.85       59.25      5.58 o 
  -3   6   2        5.04        4.76      2.02 o 
  -2   6   2        1.55        0.85      1.35 o 
  -1   6   2       22.48       15.03      2.40 o 
   0   6   2        6.21        7.72      2.12 o 
   1   6   2       26.36       35.50      3.26 o 
   2   6   2      167.80      113.87      4.84 o 
   3   6   2      123.36      118.57      8.70 o 
   4   6   2       57.27       65.17      8.01 o 
   5   6   2      178.49      193.57     12.13 o 
   6   6   2       27.30       40.53      7.61 o 
  -7   7   2        1.06        2.88      3.72 o 
  -6   7   2        0.00        0.94      2.42 o 
  -5   7   2        0.18        0.00      2.18 o 
  -4   7   2        1.82        9.43      2.92 o 
  -3   7   2        1.36        0.76      1.85 o 
  -2   7   2       44.85       39.98      4.20 o 
  -1   7   2      159.40      143.90      7.20 o 
   0   7   2       23.55       19.99      3.76 o 
   1   7   2        1.00        8.22      2.75 o 
   2   7   2        7.93        5.91      3.43 o 
   3   7   2        1.69        0.96      3.07 o 
   4   7   2       22.31       19.88      5.18 o 
   5   7   2        2.21        5.53      4.45 o 
   6   7   2        2.16        2.89      3.85 o 
  -6   8   2        0.02        0.00      2.91 o 
  -5   8   2        3.33        6.46      2.87 o 
  -4   8   2        7.97        1.97      2.44 o 
  -3   8   2       18.22       12.96      4.15 o 
  -2   8   2      130.38      129.69      9.33 o 
  -1   8   2        9.62        9.08      3.55 o 
   0   8   2       60.19       65.67      6.16 o 
   1   8   2        1.06        2.13      2.91 o 
   2   8   2       30.06       27.71      6.13 o 
   3   8   2        3.82        1.59      2.97 o 
   4   8   2        0.20        5.87      3.95 o 
   5   8   2       27.91       32.02      9.39 o 
  -4   9   2        1.52        1.85      3.30 o 
  -3   9   2        0.55        0.62      3.09 o 
  -2   9   2        2.60        6.72      3.64 o 
  -1   9   2        0.34        3.81      3.43 o 
   0   9   2       18.07       21.28      5.47 o 
   1   9   2        2.54        0.00      3.16 o 
   2   9   2        0.78        1.35      3.14 o 
   3   9   2        2.13        4.86      4.12 o 
  -2  10   2        0.54        4.76      3.74 o 
  -1  10   2        3.03        0.16      5.67 o 
   0  10   2        8.34       14.33      4.91 o 
   1  10   2        3.48        4.14      5.91 o 
  -2 -10   3        0.35        0.01      3.71 o 
  -1 -10   3        4.15        5.57      3.93 o 
   0 -10   3       11.55       16.16      5.30 o 
   1 -10   3        2.78        3.11      3.69 o 
   2 -10   3        4.13        8.58      4.68 o 
  -4  -9   3        3.10        6.57      4.00 o 
  -3  -9   3        0.09        1.28      4.37 o 
  -2  -9   3        0.46        6.00      3.71 o 
  -1  -9   3        1.22        2.05      2.42 o 
   0  -9   3        3.00        6.10      2.77 o 
   1  -9   3        0.01        0.69      2.86 o 
   2  -9   3       14.19       19.82      5.32 o 
   3  -9   3        0.93        4.01      3.33 o 
   4  -9   3        0.88        2.33      3.76 o 
  -5  -8   3        6.14        8.74      4.33 o 
  -4  -8   3        6.78        7.92      3.76 o 
  -3  -8   3        4.66        6.43      4.45 o 
  -2  -8   3       61.04       50.69      7.60 o 
  -1  -8   3       30.23       26.98      4.50 o 
   0  -8   3        9.46       12.04      3.24 o 
   1  -8   3       51.85       57.36      5.79 o 
   2  -8   3        8.15        8.44      3.54 o 
   3  -8   3        0.24        0.00      3.81 o 
   4  -8   3        0.74        0.00      3.02 o 
   5  -8   3        0.71        0.00      2.99 o 
  -6  -7   3        0.33        4.52      3.72 o 
  -5  -7   3        0.25        0.00      2.60 o 
  -4  -7   3        5.69        2.67      5.10 o 
  -3  -7   3       11.66        7.87      2.79 o 
  -2  -7   3       79.68       72.46      6.66 o 
  -1  -7   3       31.18       31.92      4.33 o 
   0  -7   3        4.04        4.15      2.18 o 
   1  -7   3       22.82       28.05      4.15 o 
   2  -7   3       40.26       28.89      5.44 o 
   3  -7   3       17.26       13.40      3.21 o 
   4  -7   3       19.09       11.59      3.19 o 
   5  -7   3        1.01        3.80      2.45 o 
   6  -7   3       11.28        8.41      3.35 o 
  -7  -6   3        2.72        7.24      4.28 o 
  -6  -6   3        4.26        1.22      3.30 o 
  -5  -6   3        0.09        0.00      2.60 o 
  -4  -6   3        0.84        0.65      2.53 o 
  -3  -6   3        3.78        2.38      2.09 o 
  -2  -6   3        0.13        2.16      1.88 o 
  -1  -6   3       68.35       66.15      5.12 o 
   0  -6   3       10.14       10.71      2.68 o 
   1  -6   3       59.20       42.58      3.16 o 
   2  -6   3        0.07        1.42      1.23 o 
   3  -6   3      138.96      143.22     10.14 o 
   4  -6   3       22.85       15.73      3.36 o 
   5  -6   3        0.07        0.53      2.08 o 
   6  -6   3        0.40        1.96      2.61 o 
   7  -6   3        2.22        2.50      2.87 o 
  -7  -5   3        5.18        8.58      4.22 o 
  -6  -5   3        0.03        0.44      2.69 o 
  -5  -5   3        0.16        2.52      2.56 o 
  -4  -5   3        0.69        0.62      1.84 o 
  -3  -5   3      228.24      198.96      7.76 o 
  -2  -5   3       56.66       60.42      4.60 o 
  -1  -5   3       74.43       95.41      3.37 o 
   0  -5   3      523.69      627.90     14.31 o 
   1  -5   3      285.67      312.62      6.73 o 
   2  -5   3        9.07       11.24      1.89 o 
   3  -5   3      111.09       54.68     27.81 o 
   4  -5   3        1.56        1.30      1.89 o 
   5  -5   3       10.23       10.27      2.96 o 
   6  -5   3        4.89       11.07      3.32 o 
   7  -5   3        1.20        2.17      2.59 o 
   8  -5   3        0.07        0.38      3.16 o 
  -8  -4   3        2.57        5.35      4.53 o 
  -7  -4   3        3.11        5.95      3.62 o 
  -6  -4   3        0.07        0.00      2.21 o 
  -5  -4   3      183.65      160.00      6.00 o 
  -4  -4   3        2.23        2.14      1.23 o 
  -3  -4   3      456.47      357.62      7.19 o 
  -2  -4   3      503.85      497.83      7.97 o 
  -1  -4   3        3.01        2.85      0.94 o 
   0  -4   3       21.31       16.12      2.12 o 
   1  -4   3      140.51      140.91      4.19 o 
   2  -4   3      389.02      428.27      9.07 o 
   3  -4   3      457.59      481.32     15.72 o 
   4  -4   3      260.58      234.62     13.68 o 
   5  -4   3      158.35      149.77      7.57 o 
   6  -4   3       10.25       12.41      3.26 o 
   7  -4   3       12.88       23.66      4.41 o 
   8  -4   3        1.75        5.66      3.21 o 
  -8  -3   3        2.36        5.99      6.15 o 
  -7  -3   3       23.19       15.87     11.64 o 
  -6  -3   3      131.39      117.30      7.28 o 
  -5  -3   3        0.55        2.61      1.59 o 
  -4  -3   3        7.77        5.22      1.77 o 
  -3  -3   3      199.28      187.78      5.60 o 
  -2  -3   3       11.02       15.26      1.94 o 
  -1  -3   3      829.59      927.91     18.79 o 
   0  -3   3       10.10       14.33      1.37 o 
   1  -3   3      448.87      396.17      7.36 o 
   3  -3   3       91.63      132.36      5.53 o 
   4  -3   3        8.18        7.63      2.23 o 
   5  -3   3       85.90       78.89      5.53 o 
   6  -3   3        6.04        7.41      2.74 o 
   7  -3   3        6.37       14.37      3.55 o 
   8  -3   3        0.07        4.00      2.95 o 
  -8  -2   3        2.12        5.40      3.60 o 
  -7  -2   3        4.28        7.60      2.87 o 
  -6  -2   3        0.08        4.46      1.90 o 
  -5  -2   3       57.32       39.60     15.40 o 
  -4  -2   3       72.76      101.50      4.60 o 
  -3  -2   3       78.77       95.28      3.92 o 
  -2  -2   3       19.99       20.07      1.83 o 
   0  -2   3       42.74       38.63      2.42 o 
   1  -2   3     1288.30     1256.98     28.28 o 
   2  -2   3     1625.76     1978.66     67.87 o 
   3  -2   3       35.05       57.47      3.54 o 
   4  -2   3       77.33       83.58      5.11 o 
   5  -2   3        7.30        4.71      1.91 o 
   6  -2   3        0.07        1.46      1.73 o 
   7  -2   3        1.35        0.15      2.26 o 
   8  -2   3        1.74        2.88      5.02 o 
  -9  -1   3        0.63        2.66      3.66 o 
  -8  -1   3       11.17       12.38      4.29 o 
  -7  -1   3        2.48        2.85      2.28 o 
  -6  -1   3      425.18      350.65     26.87 o 
  -5  -1   3       24.19       21.47     10.78 o 
  -4  -1   3      146.58      108.86     68.21 o 
  -3  -1   3      330.25      227.83     37.74 o 
  -2  -1   3     2569.02     1626.72    917.66 o 
  -1  -1   3      988.02      887.87     19.68 o 
   0  -1   3     3121.88     3678.27     16.83 o 
   1  -1   3      373.04      554.68     20.09 o 
   2  -1   3      985.22      955.46     34.18 o 
   3  -1   3     1391.15     1450.67     66.49 o 
   4  -1   3        5.21        4.29      1.43 o 
   5  -1   3        2.51        2.26      1.62 o 
   6  -1   3        8.43        5.56      2.28 o 
   7  -1   3        2.24        4.87      3.11 o 
   8  -1   3        0.05        3.40      3.02 o 
  -9   0   3        0.94        2.12      3.64 o 
  -8   0   3       46.39       15.75     12.86 o 
  -7   0   3        0.06        1.49      2.32 o 
  -6   0   3      153.58       92.58      5.79 o 
  -5   0   3      256.29      269.41      8.38 o 
  -4   0   3      535.26      570.34     19.98 o 
  -3   0   3      480.58      433.24      7.88 o 
   0   0   3      282.07      324.30      3.79 o 
   1   0   3     8751.66     8896.33    191.62 o 
   3   0   3      296.58      265.79      8.04 o 
   4   0   3      450.69      462.55     16.13 o 
   5   0   3        1.09        0.24      1.27 o 
   6   0   3       45.24       59.33      5.43 o 
   7   0   3       25.12       18.65      4.97 o 
   8   0   3        3.09        5.73      3.61 o 
  -9   1   3        3.51        5.99      5.34 o 
  -8   1   3        0.01        0.20      2.31 o 
  -7   1   3       60.22       71.42      6.38 o 
  -6   1   3      277.70      274.66      9.53 o 
  -5   1   3      157.68      184.61      8.06 o 
  -4   1   3       17.20       15.97      2.71 o 
  -3   1   3     2261.08     2215.62     53.40 o 
  -2   1   3      638.93      540.34     13.98 o 
  -1   1   3     1236.55     1279.48     54.13 o 
   0   1   3     1292.02     1125.43     12.80 o 
   1   1   3      127.54      144.21      3.74 o 
   2   1   3      352.77      215.08      3.74 o 
   3   1   3       11.11       14.68      1.69 o 
   4   1   3        0.54        3.56      1.68 o 
   5   1   3        7.61        7.74      1.83 o 
   6   1   3      139.59      121.95      8.40 o 
   7   1   3        9.83        5.84      4.29 o 
   8   1   3        3.34        5.10      3.32 o 
  -9   2   3        4.75        9.56      5.67 o 
  -8   2   3        1.45        0.09      2.46 o 
  -7   2   3       34.19       34.50      4.81 o 
  -6   2   3       98.74      104.38      6.23 o 
  -5   2   3       13.64       15.76      3.01 o 
  -4   2   3      119.29      131.48      5.51 o 
  -3   2   3      117.77      116.81      4.53 o 
  -2   2   3      370.01      498.91     15.66 o 
  -1   2   3      192.04      100.77      6.80 o 
   0   2   3     7540.09     8065.66     79.62 o 
   1   2   3       33.68       22.90      1.92 o 
   2   2   3     1019.51      916.81     15.34 o 
   3   2   3      119.75      143.11      5.52 o 
   4   2   3        0.18        1.99      1.01 o 
   5   2   3        4.84        0.55      1.74 o 
   6   2   3        0.14        0.00      1.81 o 
   7   2   3        6.48        5.00      3.26 o 
   8   2   3        3.63        9.15      4.12 o 
  -8   3   3        8.00       11.18      4.24 o 
  -7   3   3       74.32       64.07      6.43 o 
  -6   3   3       28.13       31.11      4.31 o 
  -5   3   3        3.33        1.02      1.48 o 
  -4   3   3        3.98        3.72      1.80 o 
  -3   3   3       55.26       50.87      3.71 o 
  -2   3   3      377.10      267.85      5.98 o 
  -1   3   3        3.92        5.84      1.14 o 
   0   3   3       24.64       55.93     18.83 o 
   1   3   3      131.06      114.79     12.33 o 
   2   3   3       42.27       53.93     13.00 o 
   3   3   3       21.03       29.18      3.50 o 
   4   3   3        0.09        5.48      2.04 o 
   5   3   3        2.07        6.47      2.31 o 
   6   3   3       69.14       46.27      5.37 o 
   7   3   3       18.53       20.46      4.04 o 
   8   3   3        0.01        0.00      2.84 o 
  -8   4   3       13.36       11.44      4.54 o 
  -7   4   3       88.42       83.38      7.93 o 
  -6   4   3        0.14        0.00      1.95 o 
  -5   4   3       17.65       18.14      3.39 o 
  -4   4   3       80.31       83.72      7.82 o 
  -3   4   3       28.65       19.77      2.59 o 
  -2   4   3      103.42       81.79      3.50 o 
  -1   4   3     1917.69     1897.96     79.28 o 
   0   4   3      735.40      592.26      8.62 o 
   1   4   3      183.24      161.03      4.58 o 
   2   4   3      217.11      302.40      6.33 o 
   3   4   3        0.55        0.26      1.47 o 
   4   4   3       65.17       68.26      5.21 o 
   5   4   3        0.82        2.51      1.61 o 
   6   4   3        1.63        2.30      2.23 o 
   7   4   3        3.14        7.58      2.92 o 
  -8   5   3        0.23        1.74      3.38 o 
  -7   5   3        6.79       15.23      4.74 o 
  -6   5   3        0.12        1.21      2.18 o 
  -5   5   3        1.13        3.68      2.18 o 
  -4   5   3      100.76      115.60      6.08 o 
  -3   5   3      179.40      184.37      8.63 o 
  -2   5   3      793.75      754.43     23.17 o 
  -1   5   3      505.84      384.41     13.12 o 
   0   5   3     1066.86     1018.60     14.14 o 
   1   5   3        5.68       10.37      1.92 o 
   2   5   3        7.79       16.10      2.28 o 
   3   5   3        0.00        4.15      1.80 o 
   4   5   3        7.42        8.00      2.53 o 
   5   5   3       16.88       14.45      3.43 o 
   6   5   3       79.12       84.63      9.85 o 
   7   5   3        1.53        1.62      3.38 o 
  -7   6   3        3.59        6.39      3.48 o 
  -6   6   3        0.70        2.55      2.28 o 
  -5   6   3        3.88        4.53      2.55 o 
  -4   6   3       20.20       15.52      3.35 o 
  -3   6   3        6.17        8.44      2.37 o 
  -2   6   3      106.75      137.51     10.00 o 
  -1   6   3        2.13        1.09      1.24 o 
   0   6   3       11.48       16.62      2.53 o 
   1   6   3      199.70      235.13      6.74 o 
   2   6   3       10.82        4.16      2.03 o 
   3   6   3        1.68        1.49      4.13 o 
   4   6   3        0.02        2.91      3.31 o 
   5   6   3       85.99       94.74     10.31 o 
   6   6   3       18.59       23.62      5.84 o 
  -7   7   3        1.18        4.84      4.12 o 
  -6   7   3        7.43        4.16      3.26 o 
  -5   7   3       11.98       10.31      3.23 o 
  -4   7   3        0.93        4.98      2.56 o 
  -3   7   3        3.47        2.16      2.08 o 
  -2   7   3       30.25       30.48      3.54 o 
  -1   7   3       89.98       56.63     13.72 o 
   0   7   3      126.49      156.76      7.44 o 
   1   7   3      125.69      111.59      6.43 o 
   2   7   3       95.58      119.19      9.05 o 
   3   7   3       85.33       92.45      8.86 o 
   4   7   3       21.86       19.79      5.25 o 
   5   7   3       19.18       20.76      5.84 o 
   6   7   3        6.67        6.93      4.64 o 
  -6   8   3        7.93       13.36      4.63 o 
  -5   8   3        0.19        0.00      2.28 o 
  -4   8   3        2.42        0.75      2.45 o 
  -3   8   3        1.26        6.30      2.78 o 
  -2   8   3        2.35        4.05      3.21 o 
  -1   8   3       31.27       29.76     13.94 o 
   0   8   3       21.01       28.39      4.53 o 
   1   8   3       35.93       45.37      7.20 o 
   2   8   3        0.04        1.90      3.27 o 
   3   8   3        3.49        5.14      3.64 o 
   4   8   3        3.73        2.84      3.43 o 
   5   8   3       21.59       26.48      6.39 o 
  -4   9   3        0.27        1.27      3.41 o 
  -3   9   3        6.35       10.59      4.31 o 
  -2   9   3       20.27       14.76      4.86 o 
  -1   9   3       61.72       34.55     15.83 o 
   0   9   3        1.18        1.26      3.14 o 
   1   9   3       14.30        9.98      5.99 o 
   2   9   3        3.87        3.59      3.46 o 
   3   9   3        0.01        0.00      3.40 o 
  -2  10   3       29.47       36.40      7.04 o 
  -1  10   3        4.54        9.56      6.32 o 
   0  10   3        5.51       12.84      4.98 o 
   1  10   3        3.20        1.62      3.60 o 
  -2 -10   4       11.69       10.15      4.73 o 
  -1 -10   4        4.90       13.12      4.90 o 
   0 -10   4        4.09        5.33      3.89 o 
   1 -10   4        0.70        1.02      3.61 o 
   2 -10   4        5.83        6.69      4.51 o 
  -4  -9   4        4.01        3.91      3.87 o 
  -3  -9   4        1.39        4.22      3.53 o 
  -2  -9   4        7.30       10.66      4.23 o 
  -1  -9   4       14.35       13.95      3.63 o 
   0  -9   4        0.98        1.78      2.35 o 
   1  -9   4       66.68       73.42      9.16 o 
   2  -9   4        2.39        2.58      3.48 o 
   3  -9   4        8.20       11.43      4.47 o 
   4  -9   4        0.01        0.00      3.40 o 
  -5  -8   4        8.07       15.23      5.09 o 
  -4  -8   4        1.96        6.26      3.81 o 
  -3  -8   4       42.95       44.88     10.45 o 
  -2  -8   4        0.88        2.78      2.30 o 
  -1  -8   4        8.19        2.89      2.45 o 
   0  -8   4        0.41        2.81      2.31 o 
   1  -8   4        0.21        0.00      2.83 o 
   2  -8   4       10.95       12.22      4.35 o 
   3  -8   4        9.28        8.62      4.05 o 
   4  -8   4       14.18       17.95      5.18 o 
   5  -8   4        0.89        1.54      3.57 o 
  -6  -7   4        0.63        1.84      3.11 o 
  -5  -7   4        0.02        1.78      3.21 o 
  -4  -7   4       33.41       37.58      6.81 o 
  -3  -7   4       54.94       41.46      5.14 o 
  -2  -7   4       22.92       26.58      4.13 o 
  -1  -7   4       77.45       87.52      5.80 o 
   0  -7   4        0.11        1.82      1.89 o 
   1  -7   4       27.72       36.48      4.48 o 
   2  -7   4       21.42       12.99      4.05 o 
   3  -7   4       47.98       45.45      6.93 o 
   4  -7   4        1.38        1.61      2.14 o 
   5  -7   4       10.10        8.92      3.30 o 
   6  -7   4       10.48       13.92      3.90 o 
  -7  -6   4        6.12        4.73      4.12 o 
  -6  -6   4        0.07        3.25      3.19 o 
  -5  -6   4        4.07        6.42      3.34 o 
  -4  -6   4        0.64        0.23      1.93 o 
  -3  -6   4       43.93       46.62      5.09 o 
  -2  -6   4      156.10      155.57      7.20 o 
  -1  -6   4      191.62      162.43      7.15 o 
   0  -6   4       96.07       99.18      5.60 o 
   1  -6   4      133.65       86.70      5.11 o 
   2  -6   4       73.36      100.92      5.46 o 
   3  -6   4       11.71        8.51      2.46 o 
   4  -6   4       36.98       48.67     12.65 o 
   5  -6   4        0.35        0.05      2.14 o 
   6  -6   4        2.77        1.84      3.15 o 
   7  -6   4        2.52        0.00      3.34 o 
  -7  -5   4       10.67       14.94      4.90 o 
  -6  -5   4        6.66       12.22      4.23 o 
  -5  -5   4       13.53       15.23      4.29 o 
  -4  -5   4        2.42        3.29      1.90 o 
  -3  -5   4      483.00      488.72     11.94 o 
  -2  -5   4       48.81       47.58      4.46 o 
  -1  -5   4     1047.90     1014.67     21.98 o 
   0  -5   4       16.61       24.66      2.10 o 
   1  -5   4      186.26      212.31      5.59 o 
   2  -5   4      267.37      291.38      6.97 o 
   3  -5   4       12.36       19.96      3.30 o 
   4  -5   4        4.47        2.77      2.20 o 
   5  -5   4        1.04        2.16      2.14 o 
   6  -5   4       13.90       11.19      3.36 o 
   7  -5   4        0.22        2.76      2.74 o 
  -8  -4   4        0.91        6.56      3.58 o 
  -7  -4   4        0.21        2.27      3.09 o 
  -6  -4   4        3.08        2.11      2.79 o 
  -5  -4   4      109.69       96.42      5.83 o 
  -4  -4   4        7.47        8.41      2.08 o 
  -3  -4   4      726.08      755.69     25.72 o 
  -2  -4   4      323.07      268.23      9.43 o 
  -1  -4   4     1779.83     1974.43     52.80 o 
   0  -4   4      284.97      319.09      6.69 o 
   1  -4   4      636.07      586.32     16.07 o 
   2  -4   4      725.76      725.01     13.82 o 
   3  -4   4      324.85      272.42     13.28 o 
   4  -4   4      197.93      177.13      7.53 o 
   5  -4   4       22.09       32.51      4.53 o 
   6  -4   4       20.07       23.91      4.27 o 
   7  -4   4        1.52        3.88      2.55 o 
   8  -4   4        0.04        5.53      3.07 o 
  -8  -3   4        1.23        5.18      5.51 o 
  -7  -3   4       12.50       13.12      3.29 o 
  -6  -3   4        2.75        4.72      2.01 o 
  -5  -3   4       25.52       22.27      3.42 o 
  -4  -3   4        0.07        3.69      1.59 o 
  -3  -3   4      442.64      484.45      8.82 o 
  -2  -3   4      201.03      212.46      4.74 o 
  -1  -3   4       19.41       22.25      2.97 o 
   0  -3   4     1028.00      944.98     31.06 o 
   1  -3   4     4630.93     4948.66     94.34 o 
   2  -3   4     1000.45      807.28     29.33 o 
   3  -3   4        6.94       11.32      2.33 o 
   4  -3   4        7.87        6.34      2.16 o 
   5  -3   4       16.34       17.00      3.36 o 
   6  -3   4        1.17        2.07      2.12 o 
   7  -3   4        1.10        0.94      2.29 o 
   8  -3   4        0.17        7.66      3.76 o 
  -8  -2   4        4.01        1.19      3.04 o 
  -7  -2   4       42.44       36.73      5.39 o 
  -6  -2   4       42.66       29.71      4.94 o 
  -5  -2   4      139.24       90.54     29.36 o 
  -4  -2   4        9.06       10.08      6.44 o 
  -3  -2   4      335.67      291.79      6.66 o 
  -2  -2   4        6.34        7.92      1.31 o 
  -1  -2   4     2255.20     1944.76     79.60 o 
   0  -2   4     1121.90     1094.86     29.82 o 
   1  -2   4       96.85      107.49      3.61 o 
   2  -2   4      197.67      187.21      6.10 o 
   3  -2   4       96.92      124.63      5.15 o 
   4  -2   4      335.14      365.31     15.10 o 
   5  -2   4        2.41        2.25      1.54 o 
   6  -2   4        6.68        3.75      2.59 o 
   7  -2   4        0.44        0.00      1.90 o 
   8  -2   4       10.88       16.58      4.98 o 
  -9  -1   4        1.58        6.32      5.34 o 
  -8  -1   4       43.96       34.10     11.90 o 
  -7  -1   4        0.44        1.76      1.94 o 
  -6  -1   4       11.53        5.77      8.50 o 
  -5  -1   4      158.71      128.33      5.80 o 
  -4  -1   4      452.17      448.46     12.63 o 
  -3  -1   4       26.72        9.80      7.20 o 
  -2  -1   4     1467.82     1626.50     12.76 o 
  -1  -1   4     5394.82     5568.58    150.41 o 
   0  -1   4        1.78        1.86      0.71 o 
   1  -1   4      267.29      337.52     29.17 o 
   2  -1   4     2456.65     2558.98     85.25 o 
   3  -1   4     1355.99     1512.33     48.72 o 
   4  -1   4      410.34      403.48     17.74 o 
   5  -1   4       38.00       45.22      4.43 o 
   6  -1   4       36.29       30.69      4.22 o 
   7  -1   4        0.22        0.58      2.69 o 
   8  -1   4        1.82        4.45      3.44 o 
  -9   0   4        0.14        0.00      4.21 o 
  -8   0   4       10.30       16.95      3.79 o 
  -7   0   4        0.33        0.00      1.95 o 
  -6   0   4       81.19       84.28      6.43 o 
  -5   0   4       29.21       26.46      3.55 o 
  -4   0   4     3086.44     3005.21     37.68 o 
  -3   0   4     1580.08     1630.40     15.15 o 
  -2   0   4     1567.57     2016.47     14.17 o 
  -1   0   4     5160.75     5930.80     42.93 o 
   0   0   4     2482.13     2741.75     39.81 o 
   1   0   4     2586.49     3062.16     57.09 o 
   3   0   4        6.53        5.36      1.26 o 
   4   0   4        2.55        1.98      1.26 o 
   5   0   4       15.53       19.13      2.43 o 
   6   0   4        0.04        1.00      2.10 o 
   7   0   4        0.99        0.27      2.46 o 
   8   0   4        5.32        9.13      4.00 o 
  -9   1   4        1.03        5.02      5.18 o 
  -8   1   4       12.64       15.60      3.79 o 
  -7   1   4       38.43       26.48      4.23 o 
  -6   1   4      124.09       99.93      5.95 o 
  -5   1   4        1.55        0.74      1.61 o 
  -4   1   4      279.38      250.96      8.00 o 
  -3   1   4        7.69        6.59      3.73 o 
  -2   1   4      172.95      124.48      7.31 o 
  -1   1   4    11469.33    11602.99    338.57 o 
   1   1   4     2856.34     2945.81     83.61 o 
   3   1   4      154.18      152.14      6.48 o 
   4   1   4       34.77       32.17      2.58 o 
   5   1   4      120.46      131.38      6.26 o 
   6   1   4       16.62       20.05      3.56 o 
   7   1   4        4.45        4.96      3.03 o 
   8   1   4        3.84        4.40      3.20 o 
  -9   2   4        5.23        6.08      4.10 o 
  -8   2   4        0.43        0.00      3.89 o 
  -7   2   4       29.65       37.69      4.91 o 
  -6   2   4       33.26       47.46      5.05 o 
  -5   2   4       43.02       39.50      6.64 o 
  -4   2   4       16.86       24.25      4.15 o 
  -3   2   4        8.97        7.50      1.65 o 
  -2   2   4     1679.21     1677.60     57.53 o 
  -1   2   4      343.08      266.59      9.50 o 
   0   2   4     6348.11     7321.19     97.48 o 
   1   2   4      250.79      194.31      3.38 o 
   2   2   4       14.11       12.85      2.05 o 
   3   2   4      984.38      914.22     28.36 o 
   4   2   4        0.86        6.07      1.44 o 
   5   2   4      119.44       99.95      7.30 o 
   6   2   4       16.90       18.77      4.41 o 
   7   2   4        1.60        4.25      2.84 o 
   8   2   4        1.28        5.93      4.53 o 
  -8   3   4        3.25        5.85      4.53 o 
  -7   3   4       49.44       54.70      5.95 o 
  -6   3   4       42.90       53.96      5.81 o 
  -5   3   4        1.62        3.86      2.11 o 
  -4   3   4        3.10        5.00      1.86 o 
  -3   3   4      136.93      126.14      7.36 o 
  -2   3   4     1053.32     1235.76     33.41 o 
  -1   3   4      147.99      141.53      6.76 o 
   0   3   4       74.52       70.53      2.80 o 
   1   3   4      764.28      719.20     90.56 o 
   2   3   4      957.89      809.09     18.82 o 
   3   3   4      119.27      142.87      3.85 o 
   4   3   4       32.39       40.86      4.29 o 
   5   3   4        2.71        1.45      1.83 o 
   6   3   4       44.59       53.89      5.77 o 
   7   3   4       18.17       12.50      3.35 o 
   8   3   4        0.36        1.23      3.03 o 
  -8   4   4       11.35       10.71      5.43 o 
  -7   4   4       69.91       73.86      9.16 o 
  -6   4   4        0.62        3.35      2.24 o 
  -5   4   4        5.77        6.51      2.18 o 
  -4   4   4        8.17       10.12      2.48 o 
  -3   4   4       17.89       30.08      2.68 o 
  -2   4   4       35.03       29.59      2.59 o 
  -1   4   4     1840.42     1941.85     41.59 o 
   0   4   4     1768.05     2199.48     58.21 o 
   1   4   4      459.22      499.38      7.97 o 
   2   4   4      371.54      479.73      7.79 o 
   3   4   4      159.40       92.42     31.89 o 
   4   4   4       61.49       30.55     20.28 o 
   5   4   4        1.51        2.88      2.16 o 
   6   4   4        2.14        4.48      2.57 o 
   7   4   4        2.22        2.71      2.54 o 
  -8   5   4        0.14        0.27      3.32 o 
  -7   5   4       12.89       10.16      4.31 o 
  -6   5   4       11.65       19.13      3.91 o 
  -5   5   4        0.04        1.48      1.86 o 
  -4   5   4        0.05        3.48      1.99 o 
  -3   5   4       84.28       80.42      4.35 o 
  -2   5   4        2.05        3.94      1.54 o 
  -1   5   4     1086.58      634.82    356.68 o 
   0   5   4      222.31      189.25      5.65 o 
   1   5   4        0.83        2.75      1.31 o 
   2   5   4      258.23      193.56      5.67 o 
   3   5   4      115.81       95.90      5.55 o 
   4   5   4       12.04        7.37      2.65 o 
   5   5   4        6.61        1.68      2.34 o 
   6   5   4       47.83       45.15     10.77 o 
   7   5   4        0.51        3.62      3.49 o 
  -7   6   4       18.07       19.13      5.49 o 
  -6   6   4        6.41        6.54      3.58 o 
  -5   6   4        0.50        0.01      2.10 o 
  -4   6   4       16.56       17.42      3.47 o 
  -3   6   4       16.69       25.73      3.76 o 
  -2   6   4        4.57        1.92      1.46 o 
  -1   6   4       44.77       57.40      3.90 o 
   0   6   4        4.09        9.04      2.12 o 
   1   6   4      279.11      202.06      6.39 o 
   2   6   4      107.52      116.05      6.19 o 
   3   6   4      186.51      185.85      8.17 o 
   4   6   4      132.42      138.96     10.02 o 
   5   6   4        0.39        1.75      3.32 o 
   6   6   4        0.90        4.94      3.72 o 
  -7   7   4        0.11        1.60      3.62 o 
  -6   7   4        9.33       10.97      4.12 o 
  -5   7   4       11.18       16.48      3.97 o 
  -4   7   4        0.09        2.48      2.40 o 
  -3   7   4      185.81      186.62      8.38 o 
  -2   7   4       15.66       14.02      3.63 o 
  -1   7   4      951.25      924.85     38.20 o 
   0   7   4       12.00       19.07      3.12 o 
   1   7   4       61.29       68.13      7.73 o 
   2   7   4        8.40       11.78      4.15 o 
   3   7   4        1.04        2.87      2.84 o 
   4   7   4       59.84       66.31      9.10 o 
   5   7   4       12.14       15.29      5.13 o 
  -6   8   4        1.95        6.75      4.01 o 
  -5   8   4        0.39        1.35      3.15 o 
  -4   8   4        8.47        9.81      3.13 o 
  -3   8   4        1.01        3.15      2.04 o 
  -2   8   4       19.19       23.38      5.20 o 
  -1   8   4       21.67       10.41      3.12 o 
   0   8   4      167.06      199.05     12.33 o 
   1   8   4       43.15       46.61      7.32 o 
   2   8   4       15.53       25.65      5.73 o 
   3   8   4        2.10        5.29      3.48 o 
   4   8   4        2.53        1.22      3.72 o 
  -4   9   4        2.66        0.00      3.15 o 
  -3   9   4        0.06        0.00      3.27 o 
  -2   9   4       23.54       19.70      5.21 o 
  -1   9   4       23.68       14.68      3.87 o 
   0   9   4        0.02        2.12      3.38 o 
   1   9   4        0.53        0.96      3.09 o 
   2   9   4       13.63       13.56      4.86 o 
   3   9   4        1.67        5.02      3.78 o 
  -2  10   4       18.67       16.50      5.40 o 
  -1  10   4        7.27        8.58      6.64 o 
   0  10   4        9.52        6.55      4.41 o 
   1  10   4        2.20        0.00      3.61 o 
  -1 -10   5        5.71        3.27      3.07 o 
   0 -10   5        3.52        0.11      3.38 o 
   1 -10   5        0.10        4.24      3.96 o 
   2 -10   5       15.23       23.03      6.18 o 
  -4  -9   5        2.57        0.06      3.54 o 
  -3  -9   5        5.65       10.28      4.24 o 
  -2  -9   5       13.82       11.40      3.48 o 
  -1  -9   5        0.85        0.06      2.40 o 
   0  -9   5        0.45        3.97      2.82 o 
   1  -9   5       20.10       26.84      6.13 o 
   2  -9   5        0.01        3.48      3.32 o 
   3  -9   5        1.62        1.17      3.18 o 
   4  -9   5        0.82        6.37      4.33 o 
  -5  -8   5        0.15        4.07      3.66 o 
  -4  -8   5        0.18        3.53      3.09 o 
  -3  -8   5        1.34        3.40      3.32 o 
  -2  -8   5       18.11       24.48      4.23 o 
  -1  -8   5        0.67        1.14      2.08 o 
   0  -8   5      118.86       97.49      6.51 o 
   1  -8   5        0.12        1.59      2.52 o 
   2  -8   5        5.14        8.66      3.78 o 
   3  -8   5        0.26        1.92      2.95 o 
   4  -8   5        3.95        4.61      3.43 o 
   5  -8   5        2.48        0.00      3.38 o 
  -6  -7   5        0.03        2.50      3.60 o 
  -5  -7   5        4.78        5.90      3.66 o 
  -4  -7   5        0.00        0.00      2.46 o 
  -3  -7   5        0.16        2.75      2.35 o 
  -2  -7   5        2.74        1.56      2.08 o 
  -1  -7   5       31.65       21.51      3.72 o 
   0  -7   5       84.48       56.90      5.58 o 
   1  -7   5        8.21        3.80      2.10 o 
   2  -7   5       86.14       80.48     10.20 o 
   3  -7   5       26.76       23.44      5.12 o 
   4  -7   5       11.72       13.19      4.35 o 
   5  -7   5        2.80        0.71      2.36 o 
   6  -7   5        0.94        2.36      2.46 o 
  -7  -6   5        0.29        0.00      3.44 o 
  -6  -6   5        0.01        0.00      2.72 o 
  -5  -6   5        1.79        3.07      3.09 o 
  -4  -6   5        0.00        0.78      2.04 o 
  -3  -6   5        0.11        0.34      1.84 o 
  -2  -6   5        0.24        0.00      1.65 o 
  -1  -6   5        1.58        0.73      1.71 o 
   0  -6   5        5.88        3.55      2.03 o 
   1  -6   5        6.51        9.19      2.38 o 
   2  -6   5        4.95        4.50      1.86 o 
   3  -6   5        2.48        0.23      1.56 o 
   4  -6   5       29.90       28.73      5.55 o 
   5  -6   5       15.54       16.45      3.85 o 
   6  -6   5        5.20        9.08      3.31 o 
   7  -6   5       10.69       10.67      3.93 o 
  -7  -5   5        0.31        2.75      3.48 o 
  -6  -5   5        3.61        0.00      2.72 o 
  -5  -5   5       12.62       14.00      3.24 o 
  -4  -5   5        0.11        0.00      1.68 o 
  -3  -5   5       60.71       74.81      6.11 o 
  -2  -5   5       81.42       73.36      6.48 o 
  -1  -5   5      359.61      430.09     13.93 o 
   0  -5   5       75.06       83.28      3.43 o 
   1  -5   5      520.11      483.57      9.76 o 
   2  -5   5       21.83       27.25      3.14 o 
   3  -5   5       24.05       37.76      4.35 o 
   4  -5   5        0.01        1.27      1.97 o 
   5  -5   5        0.07        0.64      2.21 o 
   6  -5   5       11.83       18.04      4.13 o 
   7  -5   5        2.10        1.97      2.67 o 
  -8  -4   5        0.67        5.16      3.92 o 
  -7  -4   5       10.67       10.25      5.67 o 
  -6  -4   5        9.82       15.62      4.58 o 
  -5  -4   5       70.87       71.97      6.52 o 
  -4  -4   5       44.27       38.61      5.00 o 
  -3  -4   5        0.95        2.68      1.39 o 
  -2  -4   5      127.09      125.81      6.75 o 
  -1  -4   5        3.63        2.59      1.77 o 
   0  -4   5       19.73       18.37      1.68 o 
   1  -4   5      236.27      331.62      7.54 o 
   2  -4   5      113.53       98.58      4.76 o 
   3  -4   5       94.62       91.10      5.14 o 
   4  -4   5        1.18        0.17      1.78 o 
   5  -4   5        5.63        1.66      2.12 o 
   6  -4   5       11.18       11.22      3.32 o 
   7  -4   5        0.07        1.00      2.27 o 
   8  -4   5        0.13        0.00      2.75 o 
  -8  -3   5        0.75        6.48      4.86 o 
  -7  -3   5        0.32        5.44      2.51 o 
  -6  -3   5       30.88       37.00      4.50 o 
  -5  -3   5       30.97       39.44      4.11 o 
  -4  -3   5      169.96      148.40      7.07 o 
  -3  -3   5      223.12      208.65      7.09 o 
  -2  -3   5      510.49      537.27     21.46 o 
  -1  -3   5        8.11       16.62      2.67 o 
   0  -3   5     1566.81     1792.23     39.54 o 
   1  -3   5      702.25      840.37     19.27 o 
   2  -3   5        4.18        5.50      1.69 o 
   3  -3   5      364.77      302.55      8.85 o 
   4  -3   5       42.08       37.71      4.29 o 
   5  -3   5        4.22        6.49      2.36 o 
   6  -3   5        3.47        3.71      2.34 o 
   7  -3   5        9.36       12.19      3.33 o 
   8  -3   5        0.12        3.86      3.62 o 
  -8  -2   5        1.11        3.38      3.18 o 
  -7  -2   5        8.98        9.30      2.40 o 
  -6  -2   5       34.77       23.55      7.34 o 
  -5  -2   5       91.82       47.62     29.47 o 
  -4  -2   5       46.89       72.77      4.01 o 
  -3  -2   5      996.81     1186.90     91.42 o 
  -2  -2   5      536.97      388.42     59.28 o 
   0  -2   5      696.32      608.91     13.61 o 
   1  -2   5     2510.02     2893.70     79.16 o 
   2  -2   5      187.90      186.99      5.59 o 
   3  -2   5     1077.04     1049.34     26.99 o 
   4  -2   5      417.13      387.72     14.17 o 
   5  -2   5        0.65        0.00      1.23 o 
   6  -2   5       18.82       10.97      2.78 o 
   7  -2   5        5.57        7.13      2.68 o 
   8  -2   5       16.37       20.64      5.38 o 
  -9  -1   5        2.35        7.61      5.18 o 
  -8  -1   5       11.63       17.90      4.68 o 
  -7  -1   5        6.12        3.15      2.12 o 
  -6  -1   5        0.38        2.44      2.69 o 
  -5  -1   5        2.26        1.21      1.39 o 
  -4  -1   5      139.81      146.77     10.62 o 
  -2  -1   5      285.73      287.98     15.16 o 
  -1  -1   5        7.72        7.16      1.10 o 
   0  -1   5    11368.13    11632.84    163.34 o 
   1  -1   5     5566.88     5709.87    251.85 o 
   2  -1   5       21.83       30.51      1.91 o 
   3  -1   5        9.40       10.31      1.59 o 
   4  -1   5      176.81      205.78      5.87 o 
   5  -1   5       18.61       15.06      2.96 o 
   6  -1   5       41.21       52.23      5.27 o 
   7  -1   5        0.08        0.49      2.51 o 
   8  -1   5        0.98        1.39      3.18 o 
  -9   0   5        0.62        7.45      5.51 o 
  -8   0   5        1.94        4.07      2.37 o 
  -7   0   5       23.06       29.06      4.30 o 
  -6   0   5       27.00       21.36      3.61 o 
  -5   0   5       76.91       73.44      5.09 o 
  -4   0   5      939.45     1055.56     22.00 o 
  -3   0   5       19.53       24.64      2.23 o 
  -2   0   5       54.93       66.03      2.47 o 
  -1   0   5     5247.87     5732.99     74.56 o 
   0   0   5       46.06       52.29      1.95 o 
   1   0   5        6.84        7.23      0.93 o 
   2   0   5       73.68      110.43      3.12 o 
   3   0   5      338.20      343.14     11.67 o 
   5   0   5        0.16        1.82      1.33 o 
   6   0   5        0.88        2.01      2.51 o 
   7   0   5       11.80       12.61      4.24 o 
   8   0   5       28.97       36.29      7.21 o 
  -9   1   5        0.80        4.53      3.89 o 
  -8   1   5       15.12       15.87      6.32 o 
  -7   1   5       12.07        8.49      2.80 o 
  -6   1   5       26.99       24.84      3.80 o 
  -5   1   5       14.89       10.33      2.80 o 
  -4   1   5      107.75       99.04      5.36 o 
  -3   1   5      797.33      655.45     29.32 o 
  -2   1   5      273.35      261.00      9.83 o 
  -1   1   5     7663.18     7799.02     96.55 o 
   0   1   5     7115.39     8583.19     81.89 o 
   1   1   5      533.93      556.43      7.88 o 
   2   1   5        2.79        4.65      0.85 o 
   3   1   5     1742.37     1918.53     52.32 o 
   4   1   5       74.65       53.52      3.23 o 
   5   1   5       19.14       15.79      3.02 o 
   6   1   5       15.77        7.51      7.61 o 
   7   1   5       12.27       12.87      4.37 o 
   8   1   5        0.00        1.89      3.07 o 
  -9   2   5        2.98        5.07      3.87 o 
  -8   2   5        0.01        5.81      3.43 o 
  -7   2   5       17.62       19.86      3.86 o 
  -6   2   5        9.42        8.28      2.64 o 
  -5   2   5       94.05       93.04     11.55 o 
  -4   2   5      122.98      135.60      5.52 o 
  -3   2   5      717.50      819.01     48.13 o 
  -2   2   5       23.73       33.54      1.95 o 
  -1   2   5        1.44        1.63      0.68 o 
   0   2   5      459.19      436.60      7.07 o 
   1   2   5      285.93      302.59      4.35 o 
   2   2   5       70.11       71.47      4.06 o 
   3   2   5       16.69       24.70      3.13 o 
   4   2   5        1.43        0.00      1.43 o 
   5   2   5        2.07        3.88      2.60 o 
   6   2   5        0.01        0.25      1.80 o 
   7   2   5        7.66       10.06      4.05 o 
   8   2   5        0.35        4.30      3.25 o 
  -8   3   5        0.19        3.92      3.32 o 
  -7   3   5       57.24       43.63      7.09 o 
  -6   3   5       77.71       71.82      7.20 o 
  -5   3   5       36.07       47.01      4.55 o 
  -4   3   5        0.41        0.42      1.36 o 
  -3   3   5      139.16      171.68      5.61 o 
  -2   3   5      383.52      379.63     10.87 o 
  -1   3   5     2515.77     2859.64     64.85 o 
   0   3   5     1058.86     1078.20     14.05 o 
   1   3   5      251.44      320.61      5.51 o 
   2   3   5        2.47        0.98      1.46 o 
   3   3   5      231.15      139.20      6.93 o 
   4   3   5       10.02       17.78      3.21 o 
   5   3   5       12.63       10.01      2.76 o 
   6   3   5        0.19        0.00      1.81 o 
   7   3   5        0.00        0.00      3.40 o 
   8   3   5        2.99        3.83      3.71 o 
  -8   4   5        4.92        4.81      3.57 o 
  -7   4   5      108.98       87.79      9.73 o 
  -6   4   5        3.51        6.30      2.67 o 
  -5   4   5        2.42        5.66      2.30 o 
  -4   4   5        3.54        2.61      1.72 o 
  -3   4   5       21.07       27.37      2.62 o 
  -2   4   5        4.61        5.95      1.52 o 
  -1   4   5        2.55        4.65      1.45 o 
   0   4   5     1121.23     1281.92     19.36 o 
   1   4   5      220.16      188.07     49.08 o 
   2   4   5       41.59       28.63     10.48 o 
   3   4   5       34.45       26.60      3.72 o 
   4   4   5       27.04       25.50      3.79 o 
   5   4   5        4.13        3.40      2.24 o 
   6   4   5        6.94        5.82      2.69 o 
   7   4   5        4.92        8.48      3.16 o 
  -8   5   5        0.98        3.01      3.69 o 
  -7   5   5        5.73        7.21      3.89 o 
  -6   5   5       11.06       11.65      3.95 o 
  -5   5   5       19.33       23.82      3.89 o 
  -4   5   5        1.46        2.42      1.71 o 
  -3   5   5      238.90      192.48     11.29 o 
  -2   5   5      146.27      158.98      5.42 o 
  -1   5   5      107.94      138.24      5.02 o 
   0   5   5      147.40      130.01     26.64 o 
   1   5   5      170.25      139.37      4.91 o 
   3   5   5        2.87        4.96      2.20 o 
   4   5   5        1.26        1.07      1.87 o 
   5   5   5       10.15        6.99      7.59 o 
   6   5   5       11.60        9.94      3.28 o 
   7   5   5        0.24        0.00      3.03 o 
  -7   6   5       79.66       85.12     10.37 o 
  -6   6   5       17.39       10.53      4.45 o 
  -5   6   5       27.99       37.08      4.99 o 
  -4   6   5        6.26        9.66      2.80 o 
  -3   6   5      135.16      137.90     10.48 o 
  -2   6   5        0.42        3.26      1.74 o 
  -1   6   5      601.24      690.63     20.88 o 
   0   6   5      121.34      115.79      5.05 o 
   1   6   5       62.95       47.94      3.79 o 
   2   6   5        0.20        3.04      2.17 o 
   3   6   5        0.53        2.16      2.19 o 
   4   6   5       15.43       13.60      4.52 o 
   5   6   5        2.40        1.93      3.40 o 
   6   6   5        0.13        2.01      3.62 o 
  -6   7   5        0.35        4.71      3.34 o 
  -5   7   5       35.32       46.29      7.48 o 
  -4   7   5        0.30        2.38      2.34 o 
  -3   7   5        7.09        7.76      2.83 o 
  -2   7   5      181.54      133.27     47.23 o 
  -1   7   5      529.11      500.77     11.14 o 
   0   7   5      371.90      400.76      9.90 o 
   1   7   5       69.60       98.96      8.13 o 
   2   7   5       89.54       84.29      8.93 o 
   3   7   5       82.33       81.02      9.28 o 
   4   7   5        0.03        0.00      5.18 o 
   5   7   5        5.86        3.17      4.15 o 
  -6   8   5        0.56        3.38      3.61 o 
  -5   8   5        4.05        5.18      3.44 o 
  -4   8   5       24.49       34.14      5.23 o 
  -3   8   5       33.65       32.30      4.66 o 
  -2   8   5        3.04        3.85      2.48 o 
  -1   8   5        4.20        4.00      2.69 o 
   0   8   5       18.70       21.79      5.37 o 
   1   8   5        0.17        3.22      3.48 o 
   2   8   5        0.05        4.42      3.46 o 
   3   8   5        2.36       11.22      4.35 o 
   4   8   5        0.56        2.60      3.61 o 
  -4   9   5        1.32        0.00      4.53 o 
  -3   9   5        2.15        4.33      3.32 o 
  -2   9   5        2.83        4.27      3.53 o 
  -1   9   5       14.62       18.51      5.14 o 
   0   9   5        4.48        4.94      4.01 o 
   1   9   5        3.05        2.52      3.81 o 
   2   9   5        0.49        0.00      2.99 o 
   3   9   5        0.21        1.74      3.54 o 
  -2  10   5        0.08        0.32      5.34 o 
  -1  10   5        1.86        1.94      5.34 o 
   0  10   5        4.03        6.93      4.58 o 
  -1 -10   6        1.35        1.15      2.84 o 
   0 -10   6        1.81        2.38      3.89 o 
   1 -10   6       14.27       17.49      5.61 o 
   2 -10   6        1.36        0.00      3.53 o 
  -4  -9   6        0.22        1.19      3.38 o 
  -3  -9   6       21.82       22.40      5.94 o 
  -2  -9   6        0.92        0.87      2.53 o 
  -1  -9   6       29.68       38.25      5.64 o 
   0  -9   6        0.75        2.56      2.45 o 
   1  -9   6       15.52       17.40      7.69 o 
   2  -9   6        0.09        2.67      3.15 o 
   3  -9   6       32.05       36.47      7.40 o 
   4  -9   6        0.57        1.08      3.49 o 
  -5  -8   6        1.69        6.51      4.05 o 
  -4  -8   6        4.38        3.90      3.48 o 
  -3  -8   6       10.04       14.55      3.70 o 
  -2  -8   6        3.79        8.04      2.96 o 
  -1  -8   6       17.13        9.85      2.85 o 
   0  -8   6        9.48       13.86      3.40 o 
   1  -8   6        0.03        1.62      2.98 o 
   2  -8   6       17.22       17.13      5.00 o 
   3  -8   6       13.61       15.82      4.87 o 
   4  -8   6       12.00        9.95      4.15 o 
   5  -8   6        5.59        6.14      4.35 o 
  -6  -7   6        1.25        2.90      3.64 o 
  -5  -7   6        9.58        6.91      3.80 o 
  -4  -7   6       12.71       13.33      4.58 o 
  -3  -7   6       30.24       26.13      4.39 o 
  -2  -7   6      111.84       98.47      6.35 o 
  -1  -7   6       49.14       38.50      4.86 o 
   0  -7   6      114.82       85.28     12.88 o 
   1  -7   6       29.66       26.09      4.01 o 
   2  -7   6        0.16        4.08      3.20 o 
   3  -7   6        1.21        0.00      2.46 o 
   4  -7   6        7.73        7.49      3.69 o 
   5  -7   6        0.08        0.00      2.19 o 
   6  -7   6        0.20        0.00      2.59 o 
  -7  -6   6        3.31        6.29      4.20 o 
  -6  -6   6        0.12        2.19      3.15 o 
  -5  -6   6        3.68        0.00      3.89 o 
  -4  -6   6        1.22        2.66      2.14 o 
  -3  -6   6       30.86       28.72      4.25 o 
  -2  -6   6        0.21        0.00      2.10 o 
  -1  -6   6      234.28      217.27     12.31 o 
   0  -6   6      230.79      202.63     41.91 o 
   1  -6   6       32.28       45.39      4.48 o 
   2  -6   6        1.46        3.77      1.86 o 
   3  -6   6        4.57        3.84      1.99 o 
   4  -6   6        2.52        6.64      2.71 o 
   5  -6   6        0.07        1.78      2.14 o 
   6  -6   6        1.87        4.02      2.77 o 
   7  -6   6       13.52       19.65      4.70 o 
  -7  -5   6        2.39        1.78      3.56 o 
  -6  -5   6        0.03        2.30      3.15 o 
  -5  -5   6       50.66       54.54      6.77 o 
  -4  -5   6       21.28       30.52      5.07 o 
  -3  -5   6       60.68       65.71      6.13 o 
  -2  -5   6       72.38       85.77      6.24 o 
  -1  -5   6      342.52      361.13     12.02 o 
   0  -5   6        0.14        1.54      2.67 o 
   1  -5   6      165.26      133.59      5.24 o 
   2  -5   6      289.91      344.46      7.41 o 
   3  -5   6       28.85       39.01      4.46 o 
   4  -5   6        6.76        7.53      2.62 o 
   5  -5   6        3.62        3.53      2.39 o 
   6  -5   6       18.35       14.09      5.42 o 
   7  -5   6        0.26        2.30      2.94 o 
  -8  -4   6        1.95        4.27      3.64 o 
  -7  -4   6        2.56        4.53      3.37 o 
  -6  -4   6       10.22       11.75      4.53 o 
  -5  -4   6      193.19      188.32      9.64 o 
  -4  -4   6      104.52       98.78      6.64 o 
  -3  -4   6      388.05      408.65     20.33 o 
  -2  -4   6      909.12      895.24     29.96 o 
  -1  -4   6       13.37        8.97      2.60 o 
   0  -4   6      808.33      731.78      9.00 o 
   1  -4   6      439.03      366.01     13.05 o 
   2  -4   6       11.23       11.29      2.27 o 
   3  -4   6        0.57        3.52      1.78 o 
   4  -4   6      132.40      110.78      6.17 o 
   5  -4   6       28.37       32.49      4.64 o 
   6  -4   6        0.43        3.35      2.43 o 
   7  -4   6        9.41       13.05      3.66 o 
   8  -4   6        2.94        1.55      3.85 o 
  -8  -3   6        0.29        1.94      3.21 o 
  -7  -3   6       20.43       25.47      5.32 o 
  -6  -3   6       41.00       37.98      4.57 o 
  -5  -3   6      148.48      140.00      8.69 o 
  -4  -3   6       32.86       31.06      3.29 o 
  -3  -3   6      323.69      316.97      7.11 o 
  -2  -3   6     1094.86      987.46     29.93 o 
  -1  -3   6      205.77      165.48      6.64 o 
   0  -3   6     1159.04     1050.50     27.41 o 
   1  -3   6      562.67      646.98      9.90 o 
   2  -3   6      199.49      206.35      6.42 o 
   3  -3   6      272.53      240.63     14.65 o 
   4  -3   6      273.52      230.12      8.29 o 
   5  -3   6       24.72       26.67      4.13 o 
   6  -3   6      101.35       86.48      6.49 o 
   7  -3   6        0.92        4.17      2.80 o 
   8  -3   6        1.06        5.91      3.92 o 
  -8  -2   6        0.53        0.00      2.86 o 
  -7  -2   6        3.55        3.95      2.89 o 
  -6  -2   6        0.06        0.74      1.55 o 
  -5  -2   6       48.30       40.68     13.05 o 
  -4  -2   6        5.03        3.22      4.37 o 
  -3  -2   6     1216.71     1142.61     15.99 o 
  -2  -2   6        6.26       10.64      5.62 o 
  -1  -2   6      388.89      525.10     14.74 o 
   0  -2   6     3165.58     3800.46     96.70 o 
   1  -2   6      463.86      382.03     17.21 o 
   2  -2   6     3510.24     3961.82    113.79 o 
   3  -2   6      209.25      220.16      6.94 o 
   4  -2   6        0.15        1.55      1.77 o 
   5  -2   6        1.50        1.23      1.60 o 
   6  -2   6        0.14        1.48      2.06 o 
   7  -2   6       18.19       16.90      4.69 o 
   8  -2   6       12.83        6.03      7.13 o 
  -8  -1   6        0.14        0.16      2.24 o 
  -7  -1   6        0.01        2.17      2.14 o 
  -6  -1   6       16.37       12.44      3.71 o 
  -5  -1   6       14.06       19.82      3.01 o 
  -4  -1   6       28.20       30.27     13.67 o 
  -3  -1   6      987.94      922.36     11.63 o 
  -2  -1   6       11.91        9.62      1.42 o 
  -1  -1   6     3435.91     3554.73    124.67 o 
   0  -1   6      865.26      875.63     25.27 o 
   1  -1   6     3680.80     3950.37    142.20 o 
   2  -1   6      167.84      227.70      4.71 o 
   3  -1   6        3.57        3.47      1.18 o 
   4  -1   6       39.95       49.74      6.10 o 
   5  -1   6       36.51       29.98      3.77 o 
   6  -1   6       18.01       12.46      3.85 o 
   7  -1   6        0.67        0.37      3.00 o 
   8  -1   6        6.03        5.11      3.50 o 
  -9   0   6        0.04        0.16      4.86 o 
  -8   0   6        0.19        3.73      4.37 o 
  -7   0   6       10.47       13.13      3.16 o 
  -6   0   6       36.36       54.10      5.09 o 
  -5   0   6      162.58      160.82      7.79 o 
  -4   0   6       38.94       50.59      3.73 o 
  -3   0   6      142.47      161.42      4.78 o 
  -2   0   6        1.59        0.85      0.61 o 
  -1   0   6      560.96      643.47     18.02 o 
   0   0   6      162.03      179.04      3.88 o 
   1   0   6      538.45      626.50      6.77 o 
   2   0   6       45.65       40.84      2.25 o 
   3   0   6       39.13       61.20      3.11 o 
   4   0   6      943.55      927.78     27.54 o 
   5   0   6       26.34       24.33      3.09 o 
   6   0   6        0.16        0.53      2.41 o 
   7   0   6       39.85       35.82      6.88 o 
   8   0   6       27.09       26.99      6.18 o 
  -9   1   6        6.12       10.79      4.40 o 
  -8   1   6        7.91        9.06      4.00 o 
  -7   1   6       18.58       27.47      4.68 o 
  -6   1   6       52.54       67.11      5.33 o 
  -5   1   6        0.84        1.35      1.52 o 
  -4   1   6        7.07       11.86      2.25 o 
  -3   1   6      247.69      257.90      6.62 o 
  -2   1   6       14.61        9.37      1.10 o 
  -1   1   6       26.07       24.48      2.57 o 
   0   1   6    11085.71    12948.81    127.92 o 
   1   1   6     1823.76     1697.65     24.04 o 
   2   1   6        2.81        4.27      1.36 o 
   3   1   6     1165.49     1211.77     31.76 o 
   4   1   6        7.40       17.38      2.11 o 
   5   1   6       25.89       28.29      6.17 o 
   6   1   6       10.29       23.20      5.14 o 
   7   1   6        1.91        2.45      3.04 o 
   8   1   6        4.57        7.85      4.06 o 
  -9   2   6        0.95        1.16      3.27 o 
  -8   2   6        4.22        4.45      3.55 o 
  -7   2   6       22.23       25.28      5.43 o 
  -6   2   6       19.67       23.08      4.29 o 
  -5   2   6       26.21       32.68      3.75 o 
  -4   2   6      673.65      559.17     24.41 o 
  -3   2   6     1030.33     1003.64     35.84 o 
  -2   2   6      429.62      269.68     23.21 o 
  -1   2   6       14.91       15.21      1.46 o 
   0   2   6     3579.23     3839.11     48.23 o 
   1   2   6      830.39      806.96     12.58 o 
   2   2   6      170.60      168.81      5.82 o 
   3   2   6      318.58      367.62     14.00 o 
   4   2   6       14.04       16.68      2.97 o 
   5   2   6       70.30       78.66      5.53 o 
   6   2   6        2.08        7.36      3.00 o 
   7   2   6        0.06        0.70      2.48 o 
   8   2   6        1.55        0.31      3.04 o 
  -8   3   6        0.23        4.18      3.43 o 
  -7   3   6       14.83       11.09      3.97 o 
  -6   3   6       42.67       49.35      5.12 o 
  -5   3   6        1.79        0.17      1.53 o 
  -4   3   6       97.50       66.91      4.19 o 
  -3   3   6      205.33      192.84      5.13 o 
  -2   3   6      791.23     1073.67     30.11 o 
  -1   3   6      485.27      433.62      9.14 o 
   0   3   6     1542.32     1944.08     35.45 o 
   1   3   6       52.32       39.58      2.34 o 
   2   3   6      791.31      771.08     13.04 o 
   3   3   6        0.02       10.23      2.50 o 
   4   3   6       13.96       18.07      3.21 o 
   5   3   6       69.80       64.93      5.84 o 
   6   3   6        0.84        0.83      1.99 o 
   7   3   6        6.06        3.57      3.14 o 
   8   3   6        5.58        9.94      4.20 o 
  -8   4   6        1.77        0.00      3.03 o 
  -7   4   6       49.44       43.22      7.08 o 
  -6   4   6       22.81       24.76      5.32 o 
  -5   4   6       53.91       61.55      5.09 o 
  -4   4   6        0.17        0.00      1.30 o 
  -3   4   6       61.40       49.65      3.17 o 
  -2   4   6      242.99      275.32      6.42 o 
  -1   4   6      527.03      628.42     10.57 o 
   0   4   6       23.63       34.79      2.79 o 
   1   4   6      660.09      712.42     14.29 o 
   2   4   6       72.02      111.05      5.52 o 
   3   4   6        7.07       12.09      2.73 o 
   4   4   6        0.05        1.18      1.67 o 
   5   4   6       11.13       12.44      3.15 o 
   6   4   6        9.76       11.16      3.36 o 
   7   4   6        4.28        5.35      3.02 o 
  -8   5   6        0.00        3.90      3.77 o 
  -7   5   6        8.23        9.36      3.97 o 
  -6   5   6        2.95        5.95      3.37 o 
  -5   5   6       18.23       12.40      3.00 o 
  -4   5   6        0.00        0.54      1.54 o 
  -3   5   6        3.00        7.31      1.82 o 
  -2   5   6      234.29      229.99      8.07 o 
  -1   5   6       48.64       41.50      3.38 o 
   0   5   6        3.04        1.59      1.40 o 
   1   5   6      279.35      196.22     72.10 o 
   2   5   6       25.84       20.70     18.41 o 
   3   5   6       77.44       26.42     23.70 o 
   4   5   6        3.24        0.00      1.66 o 
   5   5   6        2.77        5.22      2.58 o 
   6   5   6        2.68        5.20      3.02 o 
   7   5   6        1.68        4.03      3.71 o 
  -7   6   6      114.90      111.77     11.68 o 
  -6   6   6       15.66       21.00      5.23 o 
  -5   6   6       77.67       91.41      9.39 o 
  -4   6   6      119.80       96.25      6.09 o 
  -3   6   6        3.49        6.51      2.03 o 
  -2   6   6      474.58      445.73     24.41 o 
  -1   6   6       43.84       27.36      3.33 o 
   0   6   6      634.88      592.06     46.31 o 
   1   6   6      522.47      512.77     17.71 o 
   2   6   6      160.20      152.33      7.40 o 
   3   6   6      122.54      103.26     11.21 o 
   4   6   6       16.16       12.25      3.34 o 
   5   6   6        3.09        7.87      3.99 o 
   6   6   6       10.21        9.82      5.67 o 
  -6   7   6        4.62        7.60      3.72 o 
  -5   7   6       40.33       51.34      7.76 o 
  -4   7   6        1.93        1.08      2.30 o 
  -3   7   6      324.32      326.56     12.84 o 
  -2   7   6       20.08       15.26      3.07 o 
  -1   7   6      133.19      144.28      6.30 o 
   0   7   6      337.01      266.43      9.96 o 
   1   7   6      172.24      185.94     12.52 o 
   2   7   6      133.73      136.12      9.89 o 
   3   7   6        2.96        0.71      3.20 o 
   4   7   6       17.29       21.65      5.74 o 
   5   7   6        4.83       12.94      5.12 o 
  -5   8   6        0.47        2.28      3.89 o 
  -4   8   6        4.94        7.54      3.54 o 
  -3   8   6        0.20        0.94      2.16 o 
  -2   8   6        7.18       15.19      4.89 o 
  -1   8   6        0.47        0.23      2.28 o 
   0   8   6        4.19        1.28      3.15 o 
   1   8   6        0.59        0.98      3.03 o 
   2   8   6        3.30        5.75      3.61 o 
   3   8   6        0.02        5.18      3.77 o 
   4   8   6        0.89        4.29      4.29 o 
  -4   9   6        0.03        3.56      5.51 o 
  -3   9   6        0.04        0.49      4.37 o 
  -2   9   6       13.05       15.19      4.84 o 
  -1   9   6       35.65       36.23      6.70 o 
   0   9   6        4.04        1.89      4.13 o 
   1   9   6        1.54        3.30      3.89 o 
   2   9   6        3.59        6.13      3.95 o 
   3   9   6        0.25        4.44      4.18 o 
  -1  10   6        0.01        0.00      5.34 o 
  -1 -10   7        0.42        1.01      3.04 o 
   0 -10   7        5.22        5.11      4.06 o 
   1 -10   7        7.97        6.64      7.61 o 
  -4  -9   7        0.04        1.60      3.87 o 
  -3  -9   7        3.75       10.07      4.35 o 
  -2  -9   7        0.75        3.76      2.74 o 
  -1  -9   7        1.64        0.05      2.41 o 
   0  -9   7        0.77        0.00      2.23 o 
   1  -9   7        3.58        2.93      3.62 o 
   2  -9   7        0.22        4.42      3.93 o 
   3  -9   7        9.96        9.62      4.53 o 
   4  -9   7        3.45        3.29      3.80 o 
  -5  -8   7        1.27        5.52      4.05 o 
  -4  -8   7        3.49        6.49      4.05 o 
  -3  -8   7        2.61        4.52      2.79 o 
  -2  -8   7        5.79        4.21      2.43 o 
  -1  -8   7        0.74        4.15      3.07 o 
   0  -8   7        2.59        4.60      2.47 o 
   1  -8   7        5.80        4.21      3.06 o 
   2  -8   7       16.68       18.50      5.10 o 
   3  -8   7        1.63        0.81      2.72 o 
   4  -8   7        0.26        0.56      3.18 o 
   5  -8   7        0.16        0.63      3.46 o 
  -6  -7   7        0.39        3.61      3.69 o 
  -5  -7   7        0.38        3.73      3.49 o 
  -4  -7   7        0.02        1.28      2.12 o 
  -3  -7   7        0.08        0.00      2.11 o 
  -2  -7   7       24.48       30.46      4.63 o 
  -1  -7   7        2.72        4.99      2.52 o 
   0  -7   7      121.56       77.66     14.60 o 
   1  -7   7       48.32       39.09      4.76 o 
   2  -7   7       21.10        9.47      3.81 o 
   3  -7   7        0.30        2.85      2.99 o 
   4  -7   7        0.02        0.83      2.68 o 
   5  -7   7        1.57        2.22      3.48 o 
   6  -7   7        0.01        5.11      3.30 o 
  -7  -6   7        0.91        4.07      3.77 o 
  -6  -6   7        2.96        7.22      5.83 o 
  -5  -6   7        4.87        7.23      3.72 o 
  -4  -6   7        8.69       14.37      4.06 o 
  -3  -6   7       11.93       13.27      3.71 o 
  -2  -6   7        0.04        0.54      2.17 o 
  -1  -6   7        4.07        3.56      2.41 o 
   0  -6   7       84.99       78.70      6.53 o 
   1  -6   7       11.91        8.53      3.04 o 
   2  -6   7      131.42      126.15      8.59 o 
   3  -6   7       16.45       13.23      3.31 o 
   4  -6   7       17.45       11.15      3.07 o 
   5  -6   7        2.32        6.99      2.92 o 
   6  -6   7        0.10        0.00      2.32 o 
   7  -6   7        6.70       11.89      4.16 o 
  -7  -5   7        0.39        2.59      3.89 o 
  -6  -5   7        0.39        0.00      2.67 o 
  -5  -5   7       17.31       13.20      3.71 o 
  -4  -5   7       26.84       28.13      5.02 o 
  -3  -5   7       22.41       20.95      4.22 o 
  -2  -5   7       37.41       22.96      4.27 o 
  -1  -5   7      457.45      450.78     13.68 o 
   0  -5   7       84.71       98.15      6.64 o 
   1  -5   7      134.15      152.49     16.44 o 
   2  -5   7        2.43        5.09      2.01 o 
   3  -5   7       35.83       35.17      4.33 o 
   4  -5   7        0.08        1.09      1.96 o 
   5  -5   7       33.59       35.72      5.11 o 
   6  -5   7       18.97       23.05      4.60 o 
   7  -5   7        0.00        1.47      2.80 o 
  -8  -4   7        2.92        8.78      4.27 o 
  -7  -4   7        0.36        0.77      2.88 o 
  -6  -4   7      101.00       91.06      7.43 o 
  -5  -4   7       63.77       53.70      7.29 o 
  -4  -4   7      187.37      159.34      8.41 o 
  -3  -4   7       24.85       26.01      4.06 o 
  -2  -4   7        1.29        3.60      1.89 o 
  -1  -4   7      105.78      147.85      7.22 o 
   0  -4   7       52.73       56.75      2.86 o 
   1  -4   7      408.77      481.67      9.37 o 
   2  -4   7      115.17      129.61      5.55 o 
   3  -4   7       72.60       77.59      7.79 o 
   4  -4   7        6.47        7.15      2.57 o 
   5  -4   7       25.67       22.92      4.11 o 
   6  -4   7        9.30       12.96      3.42 o 
   7  -4   7       21.94       18.46      4.17 o 
  -8  -3   7        0.01        0.00      2.91 o 
  -7  -3   7       10.38       11.64      3.64 o 
  -6  -3   7        2.01        1.18      1.90 o 
  -5  -3   7       17.46       21.51      3.31 o 
  -4  -3   7      164.03      145.76     15.47 o 
  -3  -3   7        0.10        0.30      1.02 o 
  -1  -3   7      135.69      157.00      7.94 o 
   0  -3   7      327.90      325.47     14.37 o 
   1  -3   7     1284.65     1331.58     51.71 o 
   2  -3   7     1606.91     1727.57     64.57 o 
   3  -3   7      116.57      129.25      5.87 o 
   4  -3   7        2.52        7.75      2.35 o 
   5  -3   7       23.46       28.62      4.14 o 
   6  -3   7       64.17       65.54      6.42 o 
   7  -3   7        2.82        0.84      2.11 o 
   8  -3   7        5.59        4.81      3.87 o 
  -8  -2   7        2.07        3.24      4.21 o 
  -7  -2   7       15.07        4.92      5.93 o 
  -6  -2   7       12.04        9.25      6.18 o 
  -5  -2   7      178.94      176.35      8.10 o 
  -4  -2   7       53.71       67.19      3.90 o 
  -3  -2   7       62.14       70.61      3.52 o 
  -2  -2   7       79.11      112.96      3.74 o 
  -1  -2   7      143.36      166.10      7.45 o 
   0  -2   7      964.10      952.01     17.56 o 
   1  -2   7      954.87     1255.49     30.34 o 
   2  -2   7      429.29      313.67      8.95 o 
   4  -2   7       30.01       46.98     19.39 o 
   5  -2   7       23.84       21.12      4.18 o 
   6  -2   7        0.41        2.77      2.04 o 
   7  -2   7        3.20        6.62      5.10 o 
   8  -2   7        4.07        6.57      4.12 o 
  -9  -1   7        6.49        3.40      5.51 o 
  -8  -1   7        0.69        5.99      4.86 o 
  -7  -1   7        0.17        2.67      2.57 o 
  -6  -1   7       23.38       27.34      4.64 o 
  -5  -1   7       49.65       46.92      4.02 o 
  -4  -1   7       57.58       57.11      3.51 o 
  -3  -1   7     1985.91     2030.70     34.74 o 
  -2  -1   7      110.12      106.71      3.99 o 
  -1  -1   7      299.68      248.20     10.10 o 
   0  -1   7      159.22      142.81      3.84 o 
   1  -1   7      516.08      340.34    196.97 o 
   2  -1   7     2017.87     1986.05     36.52 o 
   3  -1   7       44.34       46.66      2.76 o 
   4  -1   7        1.94        0.99      1.15 o 
   5  -1   7       35.62       42.78      4.50 o 
   6  -1   7        0.18        1.64      2.33 o 
   7  -1   7        4.74        1.65      2.79 o 
   8  -1   7       28.38       29.27      8.66 o 
  -9   0   7        3.23        2.74      4.29 o 
  -8   0   7        3.66        1.96      3.16 o 
  -7   0   7        0.08        0.00      1.73 o 
  -6   0   7        7.38        9.18      2.63 o 
  -5   0   7        8.06        5.79      2.02 o 
  -4   0   7       46.13       68.22      5.68 o 
  -3   0   7     1369.50     1497.45     24.83 o 
  -2   0   7      138.76      120.92      3.19 o 
  -1   0   7      388.85      600.99     21.37 o 
   0   0   7     4377.60     4035.04    621.84 o 
   1   0   7       72.48       99.70      2.93 o 
   2   0   7       84.64      119.40      3.60 o 
   3   0   7        7.15        3.41      1.18 o 
   4   0   7       96.50      121.05      5.66 o 
   5   0   7       82.46       88.52      6.58 o 
   6   0   7        1.05        1.76      2.75 o 
   7   0   7       13.42       17.54      4.94 o 
   8   0   7        8.42       11.06      4.51 o 
  -9   1   7        7.51        5.94      3.77 o 
  -8   1   7        5.62        4.61      3.23 o 
  -7   1   7       28.30       13.14      4.24 o 
  -6   1   7       11.72       16.98      3.23 o 
  -5   1   7        2.50        2.53      1.76 o 
  -4   1   7      277.79      301.19     10.33 o 
  -3   1   7       76.02       66.92      4.17 o 
  -1   1   7        1.51        0.98      0.60 o 
   0   1   7    11345.83    13149.12    186.88 o 
   1   1   7      410.15      293.15      8.79 o 
   2   1   7      211.08      243.93      6.29 o 
   3   1   7     1117.69     1212.91     45.66 o 
   4   1   7       54.87       55.22      4.52 o 
   5   1   7        2.66        4.20      2.10 o 
   6   1   7       13.94       12.29      3.92 o 
   7   1   7        1.32        0.32      2.57 o 
   8   1   7       10.35       11.10      4.40 o 
  -9   2   7        0.02        2.06      3.32 o 
  -8   2   7       15.16       22.75      9.15 o 
  -7   2   7       43.15       44.01      8.10 o 
  -6   2   7        4.39        3.25      2.57 o 
  -5   2   7       30.39       36.81      4.94 o 
  -4   2   7       41.20       58.56      4.04 o 
  -3   2   7       30.15       33.17      2.66 o 
  -2   2   7        7.66        7.45      1.15 o 
  -1   2   7      592.50      647.83     10.26 o 
   0   2   7      197.11      163.83      3.97 o 
   1   2   7      154.63      210.55      4.02 o 
   2   2   7      273.76      292.71     16.39 o 
   3   2   7      229.61      194.90      7.13 o 
   4   2   7       94.76       82.84      5.23 o 
   5   2   7       68.60       65.01      7.04 o 
   6   2   7        7.56        5.43      2.50 o 
   7   2   7        0.93        2.81      3.02 o 
   8   2   7        3.22        3.59      3.26 o 
  -8   3   7        0.53        1.32      2.95 o 
  -7   3   7        0.14        0.00      2.75 o 
  -6   3   7       75.49       81.67      8.47 o 
  -5   3   7        5.11        4.88      2.05 o 
  -4   3   7      279.46      301.19      9.42 o 
  -3   3   7      104.99       90.63      3.61 o 
  -2   3   7        3.14        4.85      2.69 o 
  -1   3   7      465.87      560.95     18.73 o 
   0   3   7        0.90        1.97      1.13 o 
   1   3   7      519.56      565.44      7.53 o 
   2   3   7      585.02      696.70     15.67 o 
   3   3   7      445.58      423.03     13.55 o 
   4   3   7       53.20       73.51      5.32 o 
   5   3   7        0.07        0.06      1.88 o 
   6   3   7        4.64        5.53      2.63 o 
   7   3   7        2.80        1.90      3.26 o 
  -8   4   7        1.22        1.09      3.53 o 
  -7   4   7       16.86       18.92      5.12 o 
  -6   4   7        8.56       12.16      4.20 o 
  -5   4   7       95.92       78.26      7.35 o 
  -4   4   7       15.89       16.82      2.84 o 
  -3   4   7      194.20      177.81      6.57 o 
  -2   4   7        3.50        1.30      1.07 o 
  -1   4   7       79.98       83.00      3.72 o 
   0   4   7       25.22       28.10      2.61 o 
   1   4   7       52.01       58.99      3.16 o 
   2   4   7        1.31        8.23      2.37 o 
   3   4   7        0.09        2.20      1.83 o 
   4   4   7        0.18        0.00      1.71 o 
   5   4   7        1.64        3.01      2.28 o 
   6   4   7        1.98        7.82      2.98 o 
   7   4   7        0.37        3.37      2.91 o 
  -8   5   7        3.62        4.35      3.97 o 
  -7   5   7        0.08        6.39      3.60 o 
  -6   5   7       86.74       95.75      9.96 o 
  -5   5   7        2.82        4.29      2.97 o 
  -4   5   7       52.01       51.80      4.85 o 
  -3   5   7       79.27       80.47      5.87 o 
  -2   5   7        7.33       12.18      2.35 o 
  -1   5   7       87.74       96.65      4.40 o 
   0   5   7        0.26        3.79      1.56 o 
   1   5   7       66.99       63.24      3.75 o 
   2   5   7       83.60       62.44      5.32 o 
   3   5   7        3.25        8.59      2.51 o 
   4   5   7       11.75        6.50      2.68 o 
   5   5   7        3.16        2.98      2.20 o 
   6   5   7        1.49        2.42      3.02 o 
  -7   6   7       31.86       28.59      6.50 o 
  -6   6   7       29.89       37.39      7.04 o 
  -5   6   7        1.31        6.00      3.54 o 
  -4   6   7       25.82       26.41      4.47 o 
  -3   6   7      173.57      181.15      6.57 o 
  -2   6   7        1.02        1.55      1.89 o 
  -1   6   7       61.72       50.27      4.19 o 
   0   6   7       13.31       13.23      2.54 o 
   1   6   7       28.74       12.24      9.48 o 
   2   6   7       18.06       27.29      4.29 o 
   3   6   7       11.98       12.21      3.26 o 
   4   6   7        6.33        8.78      2.87 o 
   5   6   7        0.81        0.00      3.32 o 
   6   6   7        1.97        2.65      3.69 o 
  -6   7   7        2.68        3.88      4.70 o 
  -5   7   7       33.85       32.13      6.24 o 
  -4   7   7       28.59       43.62      6.93 o 
  -3   7   7        0.00        0.96      2.35 o 
  -2   7   7       73.17       66.18      4.87 o 
  -1   7   7       43.41       41.81     13.72 o 
   0   7   7       13.25        9.67      3.24 o 
   1   7   7      359.06      312.25     11.26 o 
   2   7   7        1.96        5.46      2.64 o 
   3   7   7       23.03       22.08      5.99 o 
   4   7   7        4.19        9.36      4.59 o 
   5   7   7        2.91        5.93      5.18 o 
  -5   8   7        1.31        5.45      3.66 o 
  -4   8   7        1.00        0.00      2.76 o 
  -3   8   7        1.34        4.32      2.92 o 
  -2   8   7        8.94       18.74      3.36 o 
  -1   8   7        3.00        3.91      2.22 o 
   0   8   7       30.09       42.59      7.10 o 
   1   8   7       33.69       45.67      7.27 o 
   2   8   7       13.90       17.06      5.04 o 
   3   8   7        1.61        6.67      4.00 o 
   4   8   7        1.27        0.97      6.88 o 
  -4   9   7        0.00        0.49      5.02 o 
  -3   9   7        5.79        1.30      4.53 o 
  -2   9   7        7.60        8.73      5.10 o 
  -1   9   7       26.84       31.17      6.50 o 
   0   9   7       11.90        8.42      4.06 o 
   1   9   7        5.40        7.45      3.95 o 
   2   9   7        0.47        1.67      3.54 o 
  -1 -10   8       12.05       12.45      3.88 o 
   0 -10   8        3.84        4.25      4.32 o 
   1 -10   8        4.45        1.19      3.70 o 
  -3  -9   8       15.82       19.44      5.83 o 
  -2  -9   8        2.78        4.57      2.84 o 
  -1  -9   8       54.29       64.04      7.17 o 
   0  -9   8       20.13       19.80      5.32 o 
   1  -9   8       74.53       79.38     10.08 o 
   2  -9   8       28.30       19.01      5.67 o 
   3  -9   8       14.74       18.32      6.01 o 
   4  -9   8        0.41        4.01      4.10 o 
  -5  -8   8        0.67        2.64      4.70 o 
  -4  -8   8        1.03        7.29      3.78 o 
  -3  -8   8        0.03        0.51      2.19 o 
  -2  -8   8        0.76        0.75      2.17 o 
  -1  -8   8        2.91        5.74      2.67 o 
   0  -8   8       20.59       10.76      7.58 o 
   1  -8   8       33.02       31.53      6.41 o 
   2  -8   8        2.11        1.30      3.09 o 
   3  -8   8        0.00        0.99      2.92 o 
   4  -8   8        1.62        3.41      3.73 o 
   5  -8   8        9.59       15.66      5.55 o 
  -6  -7   8        1.11        0.98      3.49 o 
  -5  -7   8       18.40       17.80      5.38 o 
  -4  -7   8       19.32       26.69      4.54 o 
  -3  -7   8       25.45       28.52      4.50 o 
  -2  -7   8       14.31       15.76      4.46 o 
  -1  -7   8       29.62       27.21      5.49 o 
   0  -7   8        6.48        7.81      2.54 o 
   1  -7   8        0.44        0.30      1.86 o 
   2  -7   8        4.41        1.85      3.03 o 
   3  -7   8        2.19        1.09      2.74 o 
   4  -7   8       15.16       14.66      4.70 o 
   5  -7   8        0.57        0.81      3.18 o 
   6  -7   8        1.02        0.35      3.53 o 
  -7  -6   8        0.02        3.84      3.89 o 
  -6  -6   8        0.65        2.74      3.38 o 
  -5  -6   8        9.49        7.38      5.02 o 
  -4  -6   8       54.58       50.92      6.76 o 
  -3  -6   8       45.38       43.89      7.13 o 
  -2  -6   8       75.53       67.66      7.86 o 
  -1  -6   8       28.33       36.52      5.61 o 
   0  -6   8       45.53       55.57      6.64 o 
   1  -6   8       65.20       57.23      6.73 o 
   2  -6   8       31.66       39.16      6.06 o 
   3  -6   8       26.02       33.54      4.58 o 
   4  -6   8        1.55        2.66      2.28 o 
   5  -6   8        2.62        2.06      2.49 o 
   6  -6   8        2.19        4.30      2.92 o 
  -7  -5   8        0.27        0.00      3.15 o 
  -6  -5   8       13.08       17.60      4.36 o 
  -5  -5   8      112.24      104.40      7.88 o 
  -4  -5   8       55.02       40.27      5.58 o 
  -3  -5   8      128.82      122.92     10.69 o 
  -2  -5   8      127.23      134.29     12.39 o 
  -1  -5   8        0.50        0.85      1.67 o 
   0  -5   8      543.70      483.73     22.76 o 
   1  -5   8      124.86      141.16      5.62 o 
   2  -5   8        1.45        4.21      1.87 o 
   3  -5   8        7.90       18.95      3.47 o 
   4  -5   8        4.15        6.75      2.57 o 
   5  -5   8        8.26        6.84      2.82 o 
   6  -5   8       34.84       36.87      5.44 o 
   7  -5   8       11.29        8.05      3.52 o 
  -8  -4   8        0.61        3.89      5.34 o 
  -7  -4   8        0.49        0.00      3.40 o 
  -6  -4   8       54.21       50.92      9.72 o 
  -5  -4   8       13.77       14.35      3.66 o 
  -4  -4   8       98.23       82.01      6.18 o 
  -3  -4   8      157.98      137.70      7.50 o 
  -2  -4   8      571.52      583.98     35.79 o 
  -1  -4   8      409.21      460.00     27.61 o 
   0  -4   8      447.47      452.45      7.66 o 
   1  -4   8       58.89       91.98      4.35 o 
   2  -4   8        4.49        1.27      1.43 o 
   3  -4   8      298.87      284.70      9.12 o 
   4  -4   8        5.70        5.92      2.33 o 
   5  -4   8       27.41       31.69      4.66 o 
   6  -4   8        6.23        6.14      2.67 o 
   7  -4   8       17.95       23.45      4.79 o 
  -8  -3   8        0.12        0.00      3.89 o 
  -7  -3   8        0.07        2.57      2.80 o 
  -6  -3   8        3.75        0.56      1.98 o 
  -5  -3   8       41.95       28.50     19.01 o 
  -4  -3   8      146.41       87.59     46.96 o 
  -3  -3   8       17.56       26.19     11.66 o 
  -2  -3   8      374.76      404.28     19.51 o 
  -1  -3   8      240.67      199.42      4.26 o 
   0  -3   8     1143.62     1078.61     40.95 o 
   1  -3   8        3.79        5.74      1.57 o 
   2  -3   8     1543.46     1364.95     42.59 o 
   3  -3   8      116.66      100.03      5.23 o 
   4  -3   8       47.26       64.91      5.38 o 
   5  -3   8        4.73        9.61      2.84 o 
   6  -3   8       61.01       33.37     13.02 o 
   7  -3   8       11.44       14.51      4.63 o 
   8  -3   8        5.79        6.23      4.05 o 
  -8  -2   8        0.66        2.56      2.92 o 
  -7  -2   8        3.16        4.60      2.37 o 
  -6  -2   8       11.70       12.50      2.92 o 
  -5  -2   8      167.74      156.16      6.43 o 
  -4  -2   8       46.83       43.65      3.63 o 
  -3  -2   8      362.93      424.03      8.29 o 
  -2  -2   8      944.74      867.38     31.06 o 
  -1  -2   8       33.48       35.20      2.95 o 
   0  -2   8      353.80      379.89      6.90 o 
   1  -2   8      606.96      442.24     10.63 o 
   2  -2   8       32.77       27.18      2.95 o 
   3  -2   8       54.42       38.72     22.33 o 
   4  -2   8       27.69       23.93      3.51 o 
   5  -2   8       15.01       19.37      3.43 o 
   6  -2   8        4.52        4.91      2.33 o 
   7  -2   8        4.19        0.12      3.64 o 
   8  -2   8        0.61        3.40      5.43 o 
  -9  -1   8        5.20       12.15      6.32 o 
  -8  -1   8        0.06        0.00      2.72 o 
  -7  -1   8        5.36        9.67      3.69 o 
  -6  -1   8        0.71        2.60      1.76 o 
  -5  -1   8        8.01        8.74      2.16 o 
  -4  -1   8       19.77       12.57      2.16 o 
  -3  -1   8      321.49      331.31      7.09 o 
  -2  -1   8     1362.96     1612.74     42.09 o 
  -1  -1   8      757.62      829.78     28.57 o 
   0  -1   8      627.96      652.28     17.80 o 
   1  -1   8     3006.68     3372.09    119.29 o 
   2  -1   8        0.20        0.81      0.86 o 
   3  -1   8      936.25     1044.85     27.28 o 
   4  -1   8       58.27       70.52      3.63 o 
   5  -1   8        2.94        5.73      2.16 o 
   6  -1   8       29.05       44.18      6.87 o 
   7  -1   8        7.54        7.85      3.80 o 
   8  -1   8       31.25       25.60      6.42 o 
  -9   0   8        3.60        3.09      3.77 o 
  -8   0   8        6.65        9.73      4.70 o 
  -7   0   8        0.00        2.03      2.72 o 
  -6   0   8        0.01        0.62      1.67 o 
  -5   0   8        2.66        0.70      1.50 o 
  -4   0   8        9.68       20.62      2.66 o 
  -3   0   8     2240.38     2402.72     17.88 o 
  -2   0   8       20.78       32.06      2.98 o 
  -1   0   8      879.10     1213.12     26.38 o 
   0   0   8      360.68      321.74     40.84 o 
   1   0   8       30.61       41.49      2.41 o 
   2   0   8      911.42     1014.60     17.98 o 
   3   0   8     1157.50      964.40     31.14 o 
   4   0   8       23.53       21.89      2.50 o 
   5   0   8      109.12       98.73      5.60 o 
   6   0   8        3.32        5.35      3.15 o 
   7   0   8        4.74        6.02      3.42 o 
   8   0   8        2.19        4.48      3.84 o 
  -9   1   8        1.50        3.86      3.48 o 
  -8   1   8        1.86        1.66      3.09 o 
  -7   1   8        0.55        2.60      2.79 o 
  -6   1   8        0.05        1.21      2.12 o 
  -5   1   8       13.08       12.43      2.50 o 
  -4   1   8       45.61       40.83      3.33 o 
  -3   1   8       21.50       19.04      2.20 o 
  -2   1   8      352.83      364.28      9.62 o 
  -1   1   8     1502.27     1309.86     15.85 o 
   0   1   8      593.97      678.56     12.52 o 
   1   1   8      413.68      402.95      6.80 o 
   2   1   8      255.30      272.58     11.30 o 
   3   1   8        9.23       11.71      1.55 o 
   4   1   8        9.52       10.63      2.71 o 
   5   1   8       10.58       13.80      3.23 o 
   6   1   8       11.92       11.48      4.05 o 
   7   1   8        6.11        2.94      2.87 o 
   8   1   8       13.59       15.29      4.79 o 
  -8   2   8        7.22        6.94      3.83 o 
  -7   2   8        7.71        7.85      3.61 o 
  -6   2   8        0.16        3.05      2.74 o 
  -5   2   8       30.22       30.27      4.39 o 
  -4   2   8     1087.52     1101.05     42.42 o 
  -3   2   8       21.58       24.99      2.29 o 
  -1   2   8     5756.78     6535.11     83.53 o 
   0   2   8      253.97      285.42      5.37 o 
   1   2   8     3101.95     3449.04     56.22 o 
   2   2   8      534.55      636.55     18.58 o 
   3   2   8      234.17      195.93      7.29 o 
   4   2   8      307.57      285.71     11.45 o 
   5   2   8        2.95        6.08      2.43 o 
   6   2   8        0.92        1.10      2.23 o 
   7   2   8        0.40        0.00      2.65 o 
   8   2   8        1.52        0.00      3.14 o 
  -8   3   8        2.84        5.34      3.32 o 
  -7   3   8        0.88        0.32      2.72 o 
  -6   3   8        1.92        3.67      3.02 o 
  -5   3   8        0.01        1.05      2.18 o 
  -4   3   8       49.21       65.20      4.23 o 
  -3   3   8      138.26      140.28      4.52 o 
  -2   3   8     1235.05     1319.35     54.40 o 
  -1   3   8       21.85       19.79      2.11 o 
   0   3   8     2549.71     3101.19     55.08 o 
   1   3   8       58.14       59.77      2.72 o 
   2   3   8       63.19       76.62      4.66 o 
   3   3   8      972.74      960.97     53.00 o 
   4   3   8       69.32       69.22      5.50 o 
   5   3   8       49.50       56.93      5.82 o 
   6   3   8        5.26        8.99      3.55 o 
   7   3   8        0.32        1.05      2.57 o 
  -8   4   8        2.97        6.85      4.09 o 
  -7   4   8        3.41        7.36      3.77 o 
  -6   4   8       11.24       10.99      3.94 o 
  -5   4   8      161.98      128.52      8.82 o 
  -4   4   8      131.60      127.71      6.43 o 
  -3   4   8       16.96       21.63      2.48 o 
  -2   4   8        6.84        3.51      1.40 o 
  -1   4   8      216.80      244.48      8.07 o 
   0   4   8      189.61      169.76      5.14 o 
   1   4   8       27.96       28.88      2.58 o 
   2   4   8        1.06        1.42      1.61 o 
   3   4   8        4.94        2.80      1.90 o 
   4   4   8        0.18        0.64      1.85 o 
   5   4   8       26.94       39.93      5.41 o 
   6   4   8        0.00        1.81      2.24 o 
   7   4   8        2.57        2.36      3.11 o 
  -8   5   8        4.12        5.73      4.23 o 
  -7   5   8        5.70        7.87      5.67 o 
  -6   5   8       36.28       30.04      6.24 o 
  -5   5   8        7.46        3.65      2.91 o 
  -4   5   8       79.91       81.79      6.93 o 
  -3   5   8       18.62       18.22      2.66 o 
  -2   5   8        4.46        2.47      1.31 o 
  -1   5   8       61.04       54.28      3.94 o 
   0   5   8       14.33       25.28      2.87 o 
   1   5   8      196.13      188.38      7.52 o 
   2   5   8      100.01      114.73      6.32 o 
   3   5   8        0.12        2.08      1.96 o 
   4   5   8        2.82        6.19      2.65 o 
   5   5   8        1.31        3.36      2.57 o 
   6   5   8        4.72        8.46      3.28 o 
  -7   6   8        0.01        0.00      3.41 o 
  -6   6   8       34.87       33.02      6.78 o 
  -5   6   8       37.15       41.48      6.93 o 
  -4   6   8       99.41      100.57      8.18 o 
  -3   6   8        0.01        0.00      1.96 o 
  -2   6   8      430.52      273.75     83.10 o 
  -1   6   8        6.98        8.69      2.35 o 
   0   6   8      229.90      226.08      7.20 o 
   1   6   8       12.17        8.66      2.71 o 
   2   6   8       69.95       40.82     23.51 o 
   3   6   8        2.88        1.30      1.75 o 
   4   6   8        7.58        4.26      2.62 o 
   5   6   8        0.56        3.64      2.73 o 
   6   6   8        0.02        1.54      3.84 o 
  -6   7   8       11.70       18.60      5.42 o 
  -5   7   8       82.05       99.94     10.31 o 
  -4   7   8        6.47       12.94      4.29 o 
  -3   7   8       59.30       67.65      7.84 o 
  -2   7   8        5.23        2.96      1.77 o 
  -1   7   8      104.11      106.72      5.57 o 
   0   7   8       12.82        8.95      5.95 o 
   1   7   8        0.69        2.54      2.23 o 
   2   7   8      115.29       82.30      7.04 o 
   3   7   8        9.76        9.84      4.23 o 
   4   7   8        6.14       11.55      4.84 o 
   5   7   8        4.06        5.19      4.28 o 
  -5   8   8        0.97        7.09      3.83 o 
  -4   8   8        0.45        0.71      2.74 o 
  -3   8   8        0.28        1.70      2.80 o 
  -2   8   8        1.07        3.55      2.09 o 
  -1   8   8       17.74       13.98     11.75 o 
   0   8   8        2.86        6.24      3.71 o 
   1   8   8       37.25       45.16      7.27 o 
   2   8   8        9.55       10.47      4.20 o 
   3   8   8        0.00        1.52      3.53 o 
   4   8   8        6.62        3.24      4.01 o 
  -4   9   8        1.64        6.34      3.77 o 
  -3   9   8        0.01        0.81      4.53 o 
  -1   9   8       14.58       14.00      4.73 o 
   0   9   8        2.29        3.50      3.70 o 
   1   9   8        1.88       12.71      4.58 o 
   2   9   8        0.63        3.89      3.89 o 
   0 -10   9        9.13       12.03      5.12 o 
  -3  -9   9        0.01        1.72      2.67 o 
  -2  -9   9        3.43        4.45      3.02 o 
  -1  -9   9        0.40        1.94      3.13 o 
   0  -9   9        3.26        3.15      3.26 o 
   1  -9   9       23.46       21.21      5.66 o 
   2  -9   9       26.78       32.64      7.01 o 
   3  -9   9       14.62        8.99      4.51 o 
  -5  -8   9        0.08        0.00      4.78 o 
  -4  -8   9        4.15        6.04      3.04 o 
  -3  -8   9        0.20        4.49      2.73 o 
  -2  -8   9        0.03        4.13      2.49 o 
  -1  -8   9        0.00        2.92      2.33 o 
   0  -8   9        2.17        1.76      1.95 o 
   1  -8   9       11.63       19.09      5.10 o 
   2  -8   9        0.49        0.00      2.70 o 
   3  -8   9        5.90        4.68      3.56 o 
   4  -8   9        4.05        1.28      2.86 o 
   5  -8   9        6.30        1.53      3.89 o 
  -6  -7   9        0.08        1.21      3.66 o 
  -5  -7   9        0.55        5.07      3.83 o 
  -4  -7   9        0.00        0.59      2.69 o 
  -3  -7   9        0.29        3.09      3.32 o 
  -2  -7   9        1.98        1.36      2.63 o 
  -1  -7   9        7.95       10.23      3.71 o 
   0  -7   9        1.53        7.75      3.54 o 
   1  -7   9       27.03       34.84      6.48 o 
   2  -7   9        0.15        4.43      3.48 o 
   3  -7   9        4.70        3.83      2.94 o 
   4  -7   9        0.01        0.00      2.97 o 
   5  -7   9        0.93        0.00      3.40 o 
   6  -7   9        0.10        0.00      3.26 o 
  -7  -6   9        0.29        0.00      3.71 o 
  -6  -6   9        5.19        4.21      5.59 o 
  -5  -6   9        5.01        6.12      3.23 o 
  -4  -6   9        3.18        7.68      3.41 o 
  -3  -6   9        5.83       10.65      3.48 o 
  -2  -6   9        0.02        3.72      2.37 o 
  -1  -6   9      126.14      107.16      9.31 o 
   0  -6   9      152.45      154.00     12.07 o 
   1  -6   9       12.95       16.93      4.33 o 
   2  -6   9        0.04        0.73      2.41 o 
   3  -6   9       57.42       49.32      7.09 o 
   4  -6   9       18.79       16.97      3.77 o 
   5  -6   9        0.61        1.05      2.59 o 
   6  -6   9        0.23        1.73      2.61 o 
  -7  -5   9        1.04        4.10      3.77 o 
  -6  -5   9       22.55       29.87      5.63 o 
  -5  -5   9       82.13       66.39      8.66 o 
  -4  -5   9      102.10      132.66     12.96 o 
  -3  -5   9       43.11       40.66      5.61 o 
  -2  -5   9       14.37       17.91      3.77 o 
  -1  -5   9       30.65       41.02      5.37 o 
   0  -5   9        1.46        2.85      2.01 o 
   1  -5   9      181.17      128.63      5.48 o 
   2  -5   9        1.01        1.10      1.65 o 
   3  -5   9       76.33       71.16      5.62 o 
   4  -5   9       16.62       21.41      4.05 o 
   5  -5   9       30.13       45.44      5.70 o 
   6  -5   9       21.44       23.14      4.59 o 
   7  -5   9       44.13       45.79      6.51 o 
  -8  -4   9        0.38        8.42      5.99 o 
  -7  -4   9        2.90        6.09      3.37 o 
  -6  -4   9        1.14        7.52      3.14 o 
  -5  -4   9        2.40        4.21      2.57 o 
  -4  -4   9      110.32       87.95      9.23 o 
  -3  -4   9        7.19        8.65      2.57 o 
  -2  -4   9       21.59       22.15      3.85 o 
  -1  -4   9       13.68       20.03      3.66 o 
   0  -4   9     1235.89     1433.23     56.47 o 
   1  -4   9      159.40      171.33      7.09 o 
   2  -4   9      292.29      296.75     14.36 o 
   3  -4   9       13.42       15.80      3.07 o 
   4  -4   9      117.78      128.41      8.74 o 
   5  -4   9        1.68        2.27      2.25 o 
   6  -4   9        0.87        2.14      2.49 o 
   7  -4   9        6.94       15.61      3.91 o 
  -7  -3   9        1.05        3.25      2.69 o 
  -6  -3   9        1.29        2.86      2.56 o 
  -5  -3   9      153.18      146.02      6.37 o 
  -4  -3   9        9.10        9.04      2.06 o 
  -3  -3   9        0.30        2.05      1.14 o 
  -2  -3   9      603.43      366.42    161.24 o 
  -1  -3   9       15.08       21.03      1.94 o 
   0  -3   9        4.78        3.84      1.28 o 
   1  -3   9      523.84      590.27     21.05 o 
   2  -3   9     1234.36     1320.65     40.43 o 
   4  -3   9        5.10        5.40      2.12 o 
   5  -3   9        1.56        3.32      2.00 o 
   6  -3   9       35.81       15.53      8.36 o 
   7  -3   9       13.70       13.75      4.69 o 
  -8  -2   9        0.06        5.18      4.86 o 
  -7  -2   9        0.08        1.88      2.44 o 
  -6  -2   9       15.85       25.16      3.72 o 
  -5  -2   9        5.38        3.89      2.28 o 
  -4  -2   9       41.33       42.88      3.45 o 
  -3  -2   9       19.84       32.31      2.94 o 
  -2  -2   9        4.76        5.01      1.21 o 
   0  -2   9      567.42      670.52     11.60 o 
   1  -2   9       87.86      129.14      7.51 o 
   2  -2   9     1004.19      915.38     18.33 o 
   3  -2   9       73.12       55.79     23.80 o 
   4  -2   9       16.32       23.29      3.41 o 
   5  -2   9        2.47        2.15      2.04 o 
   6  -2   9        6.65        8.90      3.89 o 
   7  -2   9        0.64        0.00      2.79 o 
   8  -2   9        0.41        4.55      3.66 o 
  -8  -1   9        3.19        1.71      3.25 o 
  -7  -1   9        4.08        2.86      2.65 o 
  -6  -1   9        0.87        1.52      1.69 o 
  -5  -1   9       31.85       37.72      3.79 o 
  -4  -1   9       26.02       28.88      2.94 o 
  -3  -1   9      628.38      657.25     14.70 o 
  -2  -1   9      221.57      208.92     15.61 o 
  -1  -1   9     1331.69     1359.34     46.46 o 
   0  -1   9       39.14       45.38      2.51 o 
   1  -1   9      690.11      639.23     35.15 o 
   2  -1   9       13.55       14.92      1.91 o 
   3  -1   9       96.77       82.05      3.67 o 
   4  -1   9      275.13      275.39     10.47 o 
   5  -1   9       41.07       19.83      4.55 o 
   6  -1   9      113.81       92.34      8.85 o 
   7  -1   9        8.44        4.39      3.50 o 
   8  -1   9        6.43        9.29      4.41 o 
  -9   0   9        1.72        1.94      3.60 o 
  -8   0   9        1.17        6.19      3.41 o 
  -7   0   9        1.05        2.94      2.72 o 
  -6   0   9        0.76        0.00      2.12 o 
  -5   0   9       88.34       75.03      5.01 o 
  -4   0   9       98.92       79.52      4.06 o 
  -3   0   9      222.53      248.86      7.46 o 
  -2   0   9      465.71      330.98     19.19 o 
  -1   0   9      146.32      215.38      4.88 o 
   0   0   9      309.46      326.98     31.21 o 
   1   0   9     1358.55     1329.53     32.60 o 
   2   0   9       87.50       86.29      4.01 o 
   3   0   9      123.30      110.72      4.30 o 
   4   0   9       59.37       37.12      3.09 o 
   5   0   9       19.24       13.42      3.95 o 
   6   0   9       44.02       31.71      6.18 o 
   7   0   9        0.64        0.00      2.49 o 
   8   0   9        0.91        3.90      3.37 o 
  -9   1   9        0.17        3.39      3.84 o 
  -8   1   9        0.00        0.00      2.75 o 
  -7   1   9       18.51       25.76      5.78 o 
  -6   1   9        0.13        2.77      2.63 o 
  -5   1   9       86.53       92.31      6.41 o 
  -4   1   9       41.38       31.15      2.85 o 
  -3   1   9        4.34        2.46      0.92 o 
  -2   1   9      315.60      277.47      8.76 o 
   0   1   9      310.87      274.50      6.13 o 
   1   1   9        1.19        2.49      0.84 o 
   2   1   9        0.16        1.40      0.91 o 
   3   1   9       15.99        7.72      1.36 o 
   4   1   9       48.77       67.86      5.38 o 
   5   1   9       24.48       32.71      4.47 o 
   6   1   9       13.62       12.45      4.24 o 
   7   1   9        0.21        1.53      2.69 o 
   8   1   9        6.28        8.46      4.20 o 
  -8   2   9        0.00        1.25      2.72 o 
  -7   2   9        0.01        0.60      2.37 o 
  -6   2   9        9.08       12.95      3.94 o 
  -5   2   9       12.90       20.83      5.75 o 
  -4   2   9      220.65      217.52      9.58 o 
  -3   2   9      954.91     1085.79     39.13 o 
  -2   2   9      813.67      825.46     15.11 o 
  -1   2   9       55.80       61.89      2.79 o 
   0   2   9       21.65       18.50      1.89 o 
   1   2   9      291.05      326.47      6.38 o 
   2   2   9       90.27       99.23      5.01 o 
   3   2   9        2.34        5.06      2.05 o 
   4   2   9        1.67        1.13      1.93 o 
   5   2   9        1.16        3.26      2.25 o 
   6   2   9        0.04        2.03      2.14 o 
   7   2   9        2.35        8.36      3.96 o 
  -8   3   9        4.51        0.69      3.06 o 
  -7   3   9        0.26        5.02      3.32 o 
  -6   3   9       42.32       35.39      6.24 o 
  -5   3   9       59.56       63.43      7.27 o 
  -4   3   9        8.13        5.49      2.63 o 
  -3   3   9      149.81      205.39      6.99 o 
  -2   3   9        2.78        0.75      0.99 o 
  -1   3   9       18.41       12.90      1.87 o 
   0   3   9      508.68      625.85     14.60 o 
   1   3   9       26.95       39.71      2.51 o 
   2   3   9       82.30       76.57      4.73 o 
   3   3   9       39.07       32.67      4.26 o 
   4   3   9       80.13       72.78      5.70 o 
   5   3   9        2.35        1.26      1.86 o 
   6   3   9        1.84        4.98      3.16 o 
   7   3   9        0.19        0.00      3.02 o 
  -8   4   9        0.12        0.67      3.34 o 
  -7   4   9        2.53        1.05      3.03 o 
  -6   4   9       15.10       12.18      4.12 o 
  -5   4   9       27.61       23.38      5.02 o 
  -4   4   9      123.58      106.38     11.01 o 
  -3   4   9      416.67      398.33     10.78 o 
  -2   4   9        2.87        3.56      1.36 o 
  -1   4   9      202.07      243.02      6.28 o 
   0   4   9      365.29      300.92      6.86 o 
   1   4   9      209.40      215.44      8.46 o 
   2   4   9       58.85       54.25      4.89 o 
   3   4   9        4.44        8.88      2.60 o 
   4   4   9        4.49        8.09      2.78 o 
   5   4   9       11.26        8.84      3.01 o 
   6   4   9        6.18        5.03      2.80 o 
   7   4   9        2.32        1.77      3.23 o 
  -7   5   9        0.54        1.86      3.32 o 
  -6   5   9        5.27        6.03      3.50 o 
  -5   5   9       11.33       10.63      3.94 o 
  -4   5   9       17.83       18.62      4.35 o 
  -3   5   9        8.64       15.86      2.49 o 
  -2   5   9        0.01        1.16      1.34 o 
  -1   5   9        8.81       20.43      2.65 o 
   0   5   9       39.24       30.50      3.06 o 
   1   5   9        2.28        3.55      1.91 o 
   2   5   9      220.83      176.67      7.85 o 
   3   5   9        3.67        7.10      2.59 o 
   4   5   9        2.81        0.65      2.09 o 
   5   5   9        0.02        1.87      2.51 o 
   6   5   9        0.20        0.00      2.37 o 
  -7   6   9        0.01        0.00      3.57 o 
  -6   6   9        0.38        1.02      3.23 o 
  -5   6   9       79.00       68.76      8.82 o 
  -4   6   9       50.39       51.47      7.31 o 
  -3   6   9       28.98       27.34      4.15 o 
  -2   6   9        2.17        3.92      2.06 o 
  -1   6   9       23.55       30.43      3.58 o 
   0   6   9       43.80       53.22      5.30 o 
   1   6   9       88.58       83.40      5.80 o 
   2   6   9        0.35        0.00      1.95 o 
   3   6   9       21.28       23.47      4.21 o 
   4   6   9        0.56        0.27      2.14 o 
   5   6   9        9.68        5.84      3.21 o 
  -6   7   9        9.82       11.70      4.50 o 
  -5   7   9       18.83       15.74      4.79 o 
  -4   7   9       31.65       30.73      5.86 o 
  -3   7   9        1.20        5.18      3.21 o 
  -2   7   9       33.09       30.98      3.92 o 
  -1   7   9       36.33       24.05      3.55 o 
   0   7   9       14.35       11.44      2.95 o 
   1   7   9       39.99       14.63     11.98 o 
   2   7   9       17.19       10.40      9.42 o 
   3   7   9        2.01        4.28      3.26 o 
   4   7   9        0.51        5.55      3.73 o 
   5   7   9        0.01        1.63      3.84 o 
  -5   8   9        0.24        3.06      3.50 o 
  -4   8   9        8.43        8.52      3.84 o 
  -3   8   9        9.11       17.47      4.63 o 
  -2   8   9        0.11        0.36      2.23 o 
  -1   8   9       11.18       23.38      4.26 o 
   0   8   9        1.16        3.47      2.57 o 
   1   8   9        3.90        1.89      2.95 o 
   2   8   9        0.00        0.72      3.27 o 
   3   8   9        2.43        5.44      4.09 o 
  -4   9   9        0.63        4.00      3.77 o 
  -3   9   9        6.11       16.03      6.48 o 
  -1   9   9        1.12        0.00      3.37 o 
   0   9   9        1.98        0.00      3.43 o 
   1   9   9        7.11        8.50      4.10 o 
   2   9   9        1.28        1.28      3.53 o 
  -3  -9  10        3.71        6.02      3.21 o 
  -2  -9  10        9.86       16.80      4.35 o 
  -1  -9  10       39.31       55.86      6.79 o 
   0  -9  10       19.10       30.80      9.88 o 
   1  -9  10       13.06       19.03      5.73 o 
   2  -9  10        0.03        0.00      3.04 o 
   3  -9  10        0.52        2.94      3.35 o 
  -5  -8  10        0.01        3.79      3.87 o 
  -4  -8  10        0.45        0.06      2.51 o 
  -3  -8  10        4.57        4.61      2.82 o 
  -2  -8  10        4.80       11.35      3.43 o 
  -1  -8  10       28.55       22.24      4.32 o 
   0  -8  10       16.53        7.74      6.84 o 
   1  -8  10        9.72       15.11      4.47 o 
   2  -8  10       15.98       15.98      5.10 o 
   3  -8  10       19.85       17.33      5.07 o 
   4  -8  10       25.28       32.34      7.19 o 
  -6  -7  10        1.37        0.48      3.42 o 
  -5  -7  10        0.00        0.08      2.75 o 
  -4  -7  10        7.55        9.78      4.17 o 
  -3  -7  10       14.48       24.36      5.51 o 
  -2  -7  10       13.62       21.50      4.98 o 
  -1  -7  10       92.85       86.53      8.22 o 
   0  -7  10        1.99        5.03      3.35 o 
   1  -7  10      277.71      243.42     22.11 o 
   2  -7  10       14.40       21.87      5.43 o 
   3  -7  10       43.91       48.09      7.77 o 
   4  -7  10        0.10        1.41      3.37 o 
   5  -7  10        0.19        1.73      3.61 o 
  -7  -6  10        0.02        2.82      3.94 o 
  -6  -6  10        1.69        5.02      5.51 o 
  -5  -6  10       28.69       33.10      6.13 o 
  -4  -6  10        2.39        5.32      3.11 o 
  -3  -6  10      104.11       79.75      8.04 o 
  -2  -6  10       52.88       50.85      6.58 o 
  -1  -6  10       49.45       59.08      6.99 o 
   0  -6  10      138.06      152.35      9.33 o 
   1  -6  10       49.69       60.61      7.33 o 
   2  -6  10        1.99        0.78      2.45 o 
   3  -6  10        8.70       14.93      4.27 o 
   4  -6  10        2.23        2.80      2.51 o 
   5  -6  10        0.01        0.00      2.41 o 
   6  -6  10        0.20        0.00      2.56 o 
  -7  -5  10        9.51        8.75      6.48 o 
  -6  -5  10       11.09       11.63      4.45 o 
  -5  -5  10        0.13        1.56      2.33 o 
  -4  -5  10        0.49        1.77      2.28 o 
  -3  -5  10        5.97        9.11      3.11 o 
  -2  -5  10       72.19       72.23      6.46 o 
  -1  -5  10      196.65      193.41      9.45 o 
   0  -5  10      176.97      170.84      8.93 o 
   1  -5  10       11.50        7.85      2.86 o 
   2  -5  10      169.45      174.76      7.29 o 
   3  -5  10       67.63       76.34      9.67 o 
   4  -5  10       67.40       97.83      6.88 o 
   5  -5  10        0.29        0.20      2.37 o 
   6  -5  10        4.10        7.21      3.27 o 
   7  -5  10       31.06       29.95      5.39 o 
  -7  -4  10        3.99        2.59      3.89 o 
  -6  -4  10       26.08       13.82      8.34 o 
  -5  -4  10        1.69        0.00      1.79 o 
  -4  -4  10      255.77      199.98     17.17 o 
  -3  -4  10       23.64       24.66      4.18 o 
  -2  -4  10       64.29       90.56      6.06 o 
  -1  -4  10       57.44       50.83      5.02 o 
   0  -4  10        5.61        4.38      1.56 o 
   1  -4  10        3.47        5.63      1.79 o 
   2  -4  10      346.46      310.06     12.88 o 
   3  -4  10        5.28        7.89      2.46 o 
   4  -4  10       44.13       38.81      4.89 o 
   5  -4  10        0.81        3.05      2.40 o 
   6  -4  10       35.03       36.95      5.57 o 
   7  -4  10        8.85        9.39      4.43 o 
  -8  -3  10        0.47        4.86      4.21 o 
  -7  -3  10        2.51        7.61      4.86 o 
  -6  -3  10       24.69       12.67      4.86 o 
  -5  -3  10      128.58      131.50      7.93 o 
  -4  -3  10       10.75        7.13      1.97 o 
  -3  -3  10       40.89       53.80      3.35 o 
  -2  -3  10      180.35      164.23      4.91 o 
  -1  -3  10      119.46       88.72     13.67 o 
   0  -3  10      292.20      215.11      5.95 o 
   1  -3  10        9.84       17.85      2.59 o 
   2  -3  10      394.10      396.86     12.32 o 
   3  -3  10        3.15        7.94      2.26 o 
   4  -3  10       16.18       15.09      3.18 o 
   5  -3  10        8.85        8.99      3.03 o 
   6  -3  10       62.36       69.37      6.78 o 
   7  -3  10       19.81       17.74      5.32 o 
  -7  -2  10        1.23        2.58      3.03 o 
  -6  -2  10        1.72        3.13      2.03 o 
  -5  -2  10        3.64        1.97      1.57 o 
  -4  -2  10        2.89        0.00      1.20 o 
  -3  -2  10      276.48      208.49      6.79 o 
  -2  -2  10       34.58       35.69      2.68 o 
  -1  -2  10      625.58      532.54     16.79 o 
   0  -2  10      238.38      165.08     95.85 o 
   1  -2  10      825.55      888.07     15.11 o 
   2  -2  10      343.62      408.41     22.93 o 
   3  -2  10      124.44      120.81     12.63 o 
   4  -2  10       41.79       37.89      4.36 o 
   5  -2  10       24.27       20.18      4.68 o 
   6  -2  10        0.37        0.00      2.56 o 
   7  -2  10        1.57        6.54      3.72 o 
  -8  -1  10        0.66        0.39      2.95 o 
  -7  -1  10        0.04        0.48      2.69 o 
  -6  -1  10        6.34        8.40      5.59 o 
  -5  -1  10        8.56       11.63      2.45 o 
  -4  -1  10       15.94       17.23      2.50 o 
  -3  -1  10      799.19      895.34     11.77 o 
  -2  -1  10       68.54       55.64      3.91 o 
  -1  -1  10     2756.37     3126.28    106.18 o 
   0  -1  10      366.64      365.72     12.60 o 
   1  -1  10     2004.16     1527.08    352.52 o 
   2  -1  10      372.35      363.33      7.57 o 
   3  -1  10      146.76      185.27      5.50 o 
   4  -1  10       38.09       31.83      3.10 o 
   5  -1  10        3.61        6.56      3.09 o 
   6  -1  10      119.32       99.52      9.22 o 
   7  -1  10        7.33        5.72      3.73 o 
   8  -1  10        0.10        2.58      3.43 o 
  -8   0  10        3.10        1.05      3.15 o 
  -7   0  10        0.35        2.03      2.92 o 
  -6   0  10        0.03        1.69      2.35 o 
  -5   0  10        0.24        1.45      2.51 o 
  -4   0  10        5.93        8.35      1.94 o 
  -3   0  10      111.13      140.43      4.08 o 
  -2   0  10      127.21      184.57      7.45 o 
   0   0  10      155.52      153.89     11.87 o 
   1   0  10     1122.55     1083.68     16.26 o 
   2   0  10       49.76       56.22      2.87 o 
   3   0  10      357.43      371.13     10.99 o 
   4   0  10        2.78        0.00      1.58 o 
   5   0  10       38.40       41.15      6.47 o 
   6   0  10        5.25       11.58      4.33 o 
   7   0  10        0.80        2.75      2.98 o 
   8   0  10        0.03        0.00      4.37 o 
  -8   1  10        1.75        0.65      3.15 o 
  -7   1  10       15.53       16.58      4.70 o 
  -6   1  10        0.01        0.00      2.06 o 
  -5   1  10      104.76       79.93      6.45 o 
  -4   1  10       53.25       61.73      3.63 o 
  -3   1  10      130.93      142.34      7.21 o 
  -2   1  10       28.54       38.74      4.24 o 
   0   1  10        3.51        5.35      1.33 o 
   1   1  10        9.76       11.53      1.56 o 
   2   1  10       85.30       79.29      3.39 o 
   3   1  10      134.09       98.13      5.27 o 
   4   1  10       96.99      101.88      8.17 o 
   5   1  10       19.17       21.73      3.79 o 
   6   1  10       79.88       51.94      7.77 o 
   7   1  10        0.00        0.35      2.84 o 
  -8   2  10        6.19        4.91      3.46 o 
  -7   2  10        1.92        0.33      2.76 o 
  -6   2  10       19.78       24.69      5.06 o 
  -5   2  10        3.44        0.00      2.10 o 
  -4   2  10        4.10        4.34      2.49 o 
  -3   2  10      694.08      720.36     16.49 o 
  -2   2  10      133.20      139.83      5.63 o 
  -1   2  10     4827.18     5672.02     32.90 o 
   0   2  10       20.10       17.41      1.94 o 
   1   2  10     1012.56     1122.85     20.82 o 
   2   2  10      117.14       90.62      5.90 o 
   3   2  10      132.73      144.59      7.85 o 
   4   2  10        4.19        5.61      2.74 o 
   5   2  10       63.25       60.44      6.68 o 
   6   2  10       15.17       16.18      4.86 o 
   7   2  10        0.42        3.56      3.64 o 
  -8   3  10        1.98        0.04      2.79 o 
  -7   3  10        0.04        2.74      2.80 o 
  -6   3  10       81.10       85.48      9.04 o 
  -5   3  10        5.68        0.49      2.00 o 
  -4   3  10      146.15      164.89     11.74 o 
  -3   3  10       10.18       21.15      2.55 o 
  -2   3  10       52.27       85.86      3.47 o 
  -1   3  10      150.34      162.88      4.79 o 
   0   3  10      425.49      685.90      9.59 o 
   1   3  10      195.32      193.71      4.91 o 
   2   3  10      327.04      277.48     17.21 o 
   3   3  10       73.10       66.74      5.50 o 
   4   3  10        5.02        4.41      2.24 o 
   5   3  10       22.77       16.04      4.51 o 
   6   3  10        1.92        4.12      2.72 o 
   7   3  10       13.66       13.63      4.75 o 
  -8   4  10        0.59        0.55      5.59 o 
  -7   4  10        0.41        2.73      3.09 o 
  -6   4  10        9.66        9.51      3.94 o 
  -5   4  10       11.65        8.02      3.41 o 
  -4   4  10       63.21       56.75      6.81 o 
  -3   4  10        0.52        1.58      1.59 o 
  -2   4  10      110.15      118.91      4.56 o 
  -1   4  10       54.96       87.42      4.00 o 
   0   4  10       12.43       22.25      2.54 o 
   1   4  10       17.47       23.63      3.31 o 
   2   4  10        1.62        1.68      1.78 o 
   3   4  10       55.17       76.10      5.85 o 
   4   4  10        4.02        5.74      2.28 o 
   5   4  10        3.89        8.07      3.05 o 
   6   4  10        4.25        4.16      2.95 o 
  -7   5  10        0.08        2.01      3.20 o 
  -6   5  10       27.58       14.57      4.75 o 
  -5   5  10       54.70       50.97      7.52 o 
  -4   5  10       53.30       59.33      5.14 o 
  -3   5  10        1.27        5.90      2.19 o 
  -2   5  10       13.37       15.13      2.46 o 
  -1   5  10       23.82       49.26      4.51 o 
   0   5  10       98.08      115.40      4.92 o 
   1   5  10        1.69        4.38      2.16 o 
   2   5  10      177.77      172.67      7.91 o 
   3   5  10       54.99       48.71      5.62 o 
   4   5  10        8.92       10.70      3.15 o 
   5   5  10        0.56        4.51      2.55 o 
   6   5  10        6.98        6.00      3.22 o 
  -7   6  10        1.65        2.45      4.05 o 
  -6   6  10        1.37        3.38      3.30 o 
  -5   6  10        7.57        2.41      3.31 o 
  -4   6  10      120.26       90.01      8.48 o 
  -3   6  10       34.98       30.98      4.42 o 
  -2   6  10        6.27        7.94      2.34 o 
  -1   6  10        0.03        0.32      1.63 o 
   0   6  10        9.23        7.32      2.58 o 
   1   6  10       24.63       25.42      4.33 o 
   2   6  10      124.30      112.71      9.69 o 
   3   6  10        2.39        7.57      2.82 o 
   4   6  10        4.55        6.00      2.88 o 
   5   6  10       12.95       15.12      4.13 o 
  -6   7  10        0.23        1.35      3.30 o 
  -5   7  10        6.01        5.34      3.42 o 
  -4   7  10        8.25        4.56      3.34 o 
  -3   7  10        4.75        5.91      3.53 o 
  -2   7  10        0.96        1.30      1.95 o 
  -1   7  10        6.63       10.09      2.96 o 
   0   7  10        0.09        0.31      2.12 o 
   1   7  10        5.81        4.65      3.10 o 
   2   7  10        2.61        1.04      2.30 o 
   3   7  10        0.01        0.44      2.00 o 
   4   7  10       11.24       18.95      5.84 o 
  -5   8  10        0.06        3.21      3.71 o 
  -4   8  10        6.65        9.69      4.04 o 
  -3   8  10        1.52        5.21      4.05 o 
  -2   8  10        1.97        2.74      2.48 o 
  -1   8  10        2.30        0.00      2.23 o 
   0   8  10        0.15        0.95      2.23 o 
   1   8  10        0.10        2.92      3.32 o 
   2   8  10        1.84        2.11      3.35 o 
   3   8  10        0.50        3.13      3.71 o 
  -3   9  10        0.07        3.74      3.69 o 
  -1   9  10        0.18        5.51      5.02 o 
   0   9  10        0.86        1.62      4.62 o 
   1   9  10        3.56        6.62      4.06 o 
  -3  -9  11        7.49        6.98      5.38 o 
  -2  -9  11        1.56        3.75      2.90 o 
  -1  -9  11        6.14        5.17      3.05 o 
   0  -9  11        3.93        4.77      3.57 o 
   1  -9  11        4.01        4.40      3.42 o 
   2  -9  11        2.56        3.58      5.43 o 
   3  -9  11        2.47        4.91      4.00 o 
  -5  -8  11        5.15        2.96      4.12 o 
  -4  -8  11        8.57       16.56      4.07 o 
  -3  -8  11        5.50        9.36      3.92 o 
  -2  -8  11        0.01        1.46      2.98 o 
  -1  -8  11        0.75        9.31      4.12 o 
   0  -8  11        5.35       10.95      4.46 o 
   1  -8  11        5.58        6.64      3.85 o 
   2  -8  11        6.50       10.56      6.24 o 
   3  -8  11       21.70       16.34      5.28 o 
   4  -8  11       30.37       31.95      7.04 o 
  -6  -7  11        5.56        4.13      4.01 o 
  -5  -7  11        0.63        2.10      3.14 o 
  -4  -7  11        0.46        0.40      2.86 o 
  -3  -7  11        2.97        5.41      3.43 o 
  -2  -7  11        0.09        0.00      2.35 o 
  -1  -7  11        3.52        7.00      3.57 o 
   0  -7  11        6.97        7.78      3.53 o 
   1  -7  11       69.31       68.08      8.34 o 
   2  -7  11        7.50        9.19      5.51 o 
   3  -7  11       20.95       37.13      8.10 o 
   4  -7  11        6.48       11.24      5.02 o 
   5  -7  11        0.05        0.00      3.38 o 
  -6  -6  11        0.28        1.59      3.11 o 
  -5  -6  11       15.33       18.20      5.75 o 
  -4  -6  11       24.24       19.20      4.66 o 
  -3  -6  11       29.38       53.72      7.08 o 
  -2  -6  11       46.38       44.69      6.36 o 
  -1  -6  11       26.11       25.11      5.05 o 
   0  -6  11       32.25       20.77      4.75 o 
   1  -6  11      135.25      116.50     12.63 o 
   2  -6  11        9.91       19.44      8.91 o 
   3  -6  11       10.50       15.45      4.91 o 
   4  -6  11        3.68        6.89      3.89 o 
   5  -6  11        0.54        0.04      2.44 o 
   6  -6  11        0.10        1.26      2.94 o 
  -6  -5  11        0.00        2.88      2.84 o 
  -5  -5  11       31.74       27.03      5.19 o 
  -4  -5  11      105.54      106.35      7.96 o 
  -3  -5  11       55.61       41.88      5.73 o 
  -2  -5  11      175.21      181.48      9.42 o 
  -1  -5  11       20.10       19.20      3.95 o 
   0  -5  11      102.88       75.94      6.29 o 
   1  -5  11       72.23       66.45      7.01 o 
   2  -5  11       25.60       43.76      4.67 o 
   3  -5  11      254.78      184.26      8.23 o 
   4  -5  11        7.57        4.33      2.72 o 
   5  -5  11       87.52       65.48      6.97 o 
   6  -5  11        5.56       11.89      3.86 o 
  -7  -4  11        0.02        1.46      3.56 o 
  -6  -4  11        5.26        3.75      2.82 o 
  -5  -4  11       38.90       32.22      5.28 o 
  -4  -4  11       55.22       22.81     30.04 o 
  -3  -4  11       70.55       25.95     31.42 o 
  -2  -4  11        3.84        5.05      2.14 o 
  -1  -4  11       55.90       72.07      5.88 o 
   0  -4  11      805.36      826.80     26.26 o 
   1  -4  11      117.57      124.95      8.57 o 
   2  -4  11       95.34       75.15      5.03 o 
   3  -4  11       77.53       78.39      6.22 o 
   4  -4  11       21.33       21.02      4.02 o 
   5  -4  11        0.94        1.31      2.33 o 
   6  -4  11        0.03        0.99      2.45 o 
   7  -4  11       17.79       11.39      6.96 o 
  -8  -3  11        0.60        0.65      4.05 o 
  -7  -3  11       22.75       12.63      5.67 o 
  -6  -3  11       11.67       14.58      5.51 o 
  -5  -3  11        0.18        3.88      3.00 o 
  -4  -3  11        7.74        4.48      2.02 o 
  -3  -3  11        3.47        4.13      1.53 o 
  -2  -3  11        0.80        2.15      1.23 o 
  -1  -3  11        2.40        1.76      1.61 o 
   0  -3  11       62.05       95.24      4.46 o 
   1  -3  11       25.05       28.12      3.17 o 
   2  -3  11      206.13      197.50      7.11 o 
   3  -3  11        9.55        8.49      3.15 o 
   4  -3  11       41.00       34.53      4.51 o 
   5  -3  11        5.80        7.35      2.38 o 
   6  -3  11        8.66        8.15      3.95 o 
   7  -3  11       18.44       12.64      4.93 o 
  -6  -2  11        2.11        0.00      3.40 o 
  -5  -2  11       63.79       61.54      4.40 o 
  -4  -2  11       24.93       41.35      3.48 o 
  -3  -2  11       34.04       28.75      2.89 o 
  -2  -2  11      514.30      613.69     31.91 o 
  -1  -2  11       57.73       33.86      2.73 o 
   0  -2  11      551.33      594.46     12.24 o 
   1  -2  11       41.82       58.82      3.64 o 
   2  -2  11      771.63      722.64     27.53 o 
   3  -2  11        6.34        4.57      1.93 o 
   4  -2  11        2.06        3.49      2.06 o 
   5  -2  11        3.58        4.08      2.47 o 
   6  -2  11        4.53        8.99      3.89 o 
   7  -2  11        3.12        8.89      3.62 o 
  -8  -1  11        0.21        0.00      2.69 o 
  -7  -1  11        0.49        3.52      2.91 o 
  -6  -1  11       11.84       10.69      3.44 o 
  -5  -1  11      173.95      199.37      9.70 o 
  -4  -1  11        8.53       22.53      2.71 o 
  -3  -1  11      134.16      156.75      5.04 o 
  -2  -1  11       15.79       18.18      2.00 o 
  -1  -1  11      154.82      132.68      8.63 o 
   0  -1  11     2742.69     3378.72     90.71 o 
   1  -1  11       42.15       27.45      2.77 o 
   2  -1  11      422.92      446.72      8.74 o 
   3  -1  11        9.59        7.70      1.83 o 
   4  -1  11      208.51      153.59      7.97 o 
   5  -1  11        0.59        0.00      2.40 o 
   6  -1  11       35.46       40.94      7.09 o 
   7  -1  11        3.78        3.14      3.26 o 
  -8   0  11        6.55        7.32      4.08 o 
  -7   0  11        1.78        1.29      2.83 o 
  -6   0  11        0.04        0.62      2.21 o 
  -5   0  11        2.73        0.89      2.18 o 
  -4   0  11       21.11       15.46      2.29 o 
  -3   0  11      487.35      438.84      7.73 o 
  -2   0  11      109.55      138.83      8.42 o 
  -1   0  11     1740.31     1718.36     56.64 o 
   0   0  11      155.50      165.17     14.57 o 
   1   0  11        9.98       15.25      1.87 o 
   2   0  11      104.94      123.74      4.22 o 
   3   0  11       23.17       29.98      2.82 o 
   4   0  11        1.46        4.86      2.02 o 
   5   0  11        0.30        0.00      1.86 o 
   6   0  11        1.55        5.97      3.68 o 
   7   0  11        5.38        9.07      4.15 o 
  -8   1  11        0.02        2.03      3.56 o 
  -7   1  11        0.93        4.77      3.18 o 
  -6   1  11        2.94        3.97      2.74 o 
  -5   1  11       36.97       36.63      5.60 o 
  -4   1  11       77.25       71.72      5.95 o 
  -3   1  11       10.19        9.15      2.69 o 
  -2   1  11       77.22       76.78      5.21 o 
  -1   1  11     2451.27     3012.03     19.06 o 
   0   1  11      339.95      407.15      7.68 o 
   1   1  11       34.13       34.58      2.44 o 
   2   1  11        0.65        1.18      1.00 o 
   3   1  11        8.72        7.10      2.18 o 
   4   1  11        9.79        6.38      2.23 o 
   5   1  11       17.25        9.29      2.85 o 
   6   1  11       32.87       25.45      5.79 o 
   7   1  11        1.85        5.20      3.80 o 
  -8   2  11        3.15        3.38      3.43 o 
  -7   2  11        8.73        9.34      3.69 o 
  -6   2  11        4.07        3.32      3.09 o 
  -5   2  11      124.33      110.18      7.84 o 
  -4   2  11        1.58        1.56      2.14 o 
  -3   2  11        9.30        2.50      7.61 o 
  -2   2  11      260.22      263.47      7.78 o 
  -1   2  11      406.92      381.39      6.60 o 
   0   2  11       96.21       75.90      3.33 o 
   1   2  11      129.26      111.31      3.79 o 
   2   2  11       31.10       25.71      4.15 o 
   3   2  11       52.91       42.57      8.91 o 
   4   2  11        5.86        6.60      2.44 o 
   5   2  11       52.43       54.81      5.83 o 
   6   2  11        0.63        0.00      3.64 o 
   7   2  11        1.82        8.61      4.20 o 
  -8   3  11        0.29        3.97      3.78 o 
  -7   3  11        0.14        2.49      3.89 o 
  -6   3  11       14.90       15.48      4.69 o 
  -5   3  11        4.91        6.57      3.04 o 
  -4   3  11        8.74        6.58      3.03 o 
  -3   3  11       48.53       62.79      6.56 o 
  -2   3  11      318.35      298.59      8.89 o 
  -1   3  11        9.84       11.50      1.83 o 
   0   3  11        4.11        3.02      1.32 o 
   1   3  11       10.62        9.24      1.62 o 
   2   3  11       27.52       25.87      3.76 o 
   3   3  11       97.00       93.42      5.72 o 
   4   3  11        0.03        0.00      1.65 o 
   5   3  11        9.19       13.97      4.28 o 
   6   3  11       15.15       21.05      4.43 o 
   7   3  11       12.24        9.04      4.49 o 
  -8   4  11        1.53        2.51      3.32 o 
  -7   4  11        0.18        1.94      3.09 o 
  -6   4  11        4.80        3.79      4.86 o 
  -5   4  11       27.60       27.07      5.59 o 
  -4   4  11       83.48       79.29      7.90 o 
  -3   4  11        3.69        4.76      3.08 o 
  -2   4  11       13.09       15.82      2.25 o 
  -1   4  11        6.06        8.53      1.81 o 
   0   4  11      120.26      146.67      5.03 o 
   1   4  11       68.16       66.20      4.97 o 
   2   4  11      155.31      127.31      6.63 o 
   3   4  11        0.36        0.63      1.83 o 
   4   4  11        0.81        2.12      2.12 o 
   5   4  11        6.94        6.08      2.86 o 
   6   4  11        1.95        0.00      2.46 o 
  -7   5  11        0.81        0.00      2.84 o 
  -6   5  11       38.13       30.87      6.40 o 
  -5   5  11       25.38       22.34      5.26 o 
  -4   5  11        0.05        1.67      1.80 o 
  -3   5  11        5.65        3.62      1.69 o 
  -2   5  11        4.28       12.18      2.97 o 
  -1   5  11       88.28      101.64      4.71 o 
   0   5  11       17.73       16.13      3.18 o 
   1   5  11        1.51        2.07      1.97 o 
   2   5  11      112.15       99.87      6.31 o 
   3   5  11       11.58       11.00      3.26 o 
   4   5  11        0.46        2.73      2.41 o 
   5   5  11        0.12        3.63      2.57 o 
   6   5  11        4.94        7.34      3.43 o 
  -7   6  11        3.25       10.58      4.59 o 
  -6   6  11        1.35        5.09      3.72 o 
  -5   6  11        5.53        4.66      3.54 o 
  -4   6  11       23.31       19.45      7.77 o 
  -3   6  11        5.14        4.36      2.36 o 
  -2   6  11        1.28        2.59      2.03 o 
  -1   6  11       50.74       61.34      4.69 o 
   0   6  11       16.49       14.93      3.42 o 
   1   6  11      109.84       93.74      6.51 o 
   2   6  11       11.53       18.81      3.82 o 
   3   6  11       62.24       54.07      6.31 o 
   4   6  11        4.11        5.98      3.05 o 
   5   6  11        0.01        0.43      2.52 o 
  -6   7  11        0.01        1.62      3.55 o 
  -5   7  11        0.75        2.60      3.34 o 
  -4   7  11       12.34       22.34      5.30 o 
  -3   7  11       18.11        8.36      2.92 o 
  -2   7  11        0.09        1.88      2.31 o 
  -1   7  11       14.59       17.24      3.53 o 
   0   7  11       22.39       29.92      4.70 o 
   1   7  11        0.01        0.00      2.14 o 
   2   7  11       10.06       10.89      3.35 o 
   3   7  11        4.71        7.32      3.15 o 
   4   7  11        0.05        7.42      4.10 o 
  -5   8  11        0.21        5.37      4.21 o 
  -4   8  11        0.07        0.09      3.03 o 
  -3   8  11        0.34        3.94      3.49 o 
  -2   8  11        3.42        4.54      3.73 o 
  -1   8  11        4.36        9.06      4.06 o 
   0   8  11        4.75       10.73      3.29 o 
   1   8  11        8.65        8.30      4.72 o 
   2   8  11        5.14        9.92      4.45 o 
   3   8  11        3.89        9.88      4.84 o 
  -3   9  11        0.00        4.37      5.34 o 
  -2   9  11        1.51        2.43      5.18 o 
  -1   9  11        0.55        1.13      5.02 o 
   0   9  11        4.55       15.71      7.13 o 
   1   9  11        0.00        1.10      4.94 o 
  -3  -9  12       31.50       31.03      5.46 o 
  -2  -9  12       51.53       69.49      7.94 o 
  -1  -9  12       10.93       11.21      3.53 o 
   0  -9  12       14.23       13.87      5.02 o 
   1  -9  12        2.88        3.65      3.15 o 
   2  -9  12        9.61       11.55      4.92 o 
  -4  -8  12        8.08        7.89      5.51 o 
  -3  -8  12       21.79       26.65      5.90 o 
  -2  -8  12       28.22       22.68      5.52 o 
  -1  -8  12       39.76       43.10      7.37 o 
   0  -8  12        5.90       17.42      4.98 o 
   1  -8  12       23.27       20.06      5.32 o 
   2  -8  12        2.89        9.18      4.10 o 
   3  -8  12        7.15       14.28      4.96 o 
   4  -8  12        8.67       12.04      5.28 o 
  -5  -7  12        1.55        2.31      3.46 o 
  -4  -7  12        0.01        3.80      3.15 o 
  -3  -7  12        0.07        1.16      3.11 o 
  -2  -7  12        8.20       13.30      4.45 o 
  -1  -7  12       61.42       52.28      7.56 o 
   0  -7  12       57.80       48.80      7.43 o 
   1  -7  12       19.47       15.37      4.79 o 
   2  -7  12        1.63        0.20      3.09 o 
   3  -7  12        2.24        4.65      3.37 o 
   4  -7  12        5.20        9.39      4.32 o 
   5  -7  12        1.00        7.33      4.51 o 
  -6  -6  12        0.85        3.67      3.35 o 
  -5  -6  12        6.07        7.17      3.32 o 
  -4  -6  12        1.07        3.45      3.09 o 
  -3  -6  12        5.56        6.69      3.60 o 
  -2  -6  12       55.29       42.47      6.35 o 
  -1  -6  12        0.04        0.00      2.06 o 
   0  -6  12      281.87      223.91     11.68 o 
   1  -6  12      149.49      138.78      9.50 o 
   2  -6  12       51.65       63.90      8.11 o 
   3  -6  12        0.11        0.00      2.84 o 
   4  -6  12       35.77       34.04      6.69 o 
   5  -6  12       35.64       31.17      5.22 o 
   6  -6  12        0.20        3.72      3.36 o 
  -7  -5  12        1.07        0.00      3.89 o 
  -6  -5  12        2.97        2.33      2.64 o 
  -5  -5  12       30.58       29.50      5.66 o 
  -4  -5  12      128.41      127.91     12.23 o 
  -3  -5  12       20.48       21.33      5.26 o 
  -2  -5  12      130.60      129.09     17.41 o 
  -1  -5  12      158.93      117.87      7.67 o 
   0  -5  12      667.80      644.10     34.58 o 
   1  -5  12      332.55      297.38     12.60 o 
   2  -5  12      803.55      761.01     20.50 o 
   3  -5  12       14.08       19.68      4.20 o 
   4  -5  12      105.85      105.65      8.08 o 
   5  -5  12       24.74       32.22      5.99 o 
   6  -5  12        9.01       16.49      4.17 o 
  -7  -4  12        0.00        2.43      4.21 o 
  -6  -4  12        0.14        0.00      3.24 o 
  -5  -4  12        9.71        8.12      3.23 o 
  -4  -4  12        1.03        1.40      1.74 o 
  -3  -4  12       34.08       40.51      6.96 o 
  -2  -4  12       22.78       17.45      5.99 o 
  -1  -4  12       70.23       69.70      5.99 o 
   0  -4  12      439.22      400.96      8.87 o 
   1  -4  12      338.79      339.74      9.07 o 
   2  -4  12      393.44      404.71     10.75 o 
   3  -4  12       90.50       76.71      5.86 o 
   4  -4  12      240.06      231.26      9.55 o 
   5  -4  12       14.72       10.84      3.51 o 
   6  -4  12       17.13       20.62      4.38 o 
   7  -4  12        3.54        2.03      3.76 o 
  -8  -3  12        0.08        0.00      3.73 o 
  -7  -3  12       12.94        7.61      5.02 o 
  -6  -3  12       13.90        3.89      3.89 o 
  -5  -3  12        3.51        1.28      1.94 o 
  -4  -3  12        0.69        1.04      1.54 o 
  -3  -3  12       29.18       42.68      3.20 o 
  -2  -3  12      192.78      181.41      9.24 o 
  -1  -3  12       31.50       20.61      2.45 o 
   0  -3  12        0.61        0.57      1.14 o 
   1  -3  12       74.31       68.96      6.02 o 
   2  -3  12       27.02       34.71      3.91 o 
   3  -3  12      116.22      129.79      6.47 o 
   4  -3  12       92.64       69.39     18.92 o 
   5  -3  12        0.26        3.17      2.31 o 
   6  -3  12        0.24        1.87      3.48 o 
   7  -3  12        4.27        7.21      4.23 o 
  -8  -2  12        0.08        0.00      3.89 o 
  -7  -2  12       15.88       11.66      5.99 o 
  -6  -2  12        4.44        4.77      2.91 o 
  -5  -2  12       16.69       15.07      3.95 o 
  -4  -2  12       24.18       20.87      2.81 o 
  -3  -2  12      213.08      234.42      7.31 o 
  -2  -2  12      229.88      308.58      8.56 o 
  -1  -2  12       25.71       27.65      2.68 o 
   0  -2  12     2020.67     2519.83     21.36 o 
   1  -2  12        0.90        0.37      1.14 o 
   2  -2  12       97.06       67.56     23.32 o 
   3  -2  12      140.90      102.46      5.57 o 
   4  -2  12        4.73        7.78      2.38 o 
   5  -2  12       13.06       14.34      4.52 o 
   6  -2  12       15.34       18.03      5.59 o 
   7  -2  12        5.95        6.95      3.92 o 
  -8  -1  12        0.32        0.04      3.15 o 
  -7  -1  12       26.40       25.97      7.61 o 
  -6  -1  12       13.20       17.32      4.33 o 
  -5  -1  12       54.09       53.75      6.29 o 
  -4  -1  12       76.10       59.43      5.52 o 
  -3  -1  12      215.55      197.92      9.31 o 
  -2  -1  12       48.42       61.00      3.08 o 
  -1  -1  12     1605.64     1625.88     49.27 o 
   0  -1  12      574.73      656.52     21.97 o 
   1  -1  12      930.01      890.99     80.33 o 
   2  -1  12        0.66        0.55      1.23 o 
   3  -1  12      476.62      438.86     10.45 o 
   4  -1  12       71.00       74.26      5.24 o 
   5  -1  12       42.60       36.24      6.17 o 
   6  -1  12       20.91       17.00      5.19 o 
   7  -1  12        7.38        8.10      4.22 o 
  -8   0  12        6.18        2.37      3.20 o 
  -7   0  12        8.89       19.14      4.96 o 
  -6   0  12        4.43        7.88      3.11 o 
  -5   0  12        9.90       15.79      3.95 o 
  -4   0  12        6.16       10.20      2.98 o 
  -3   0  12       23.73       33.42      4.86 o 
  -2   0  12      193.96      191.36     11.90 o 
  -1   0  12      170.33      221.16     10.67 o 
   0   0  12     1258.72     1249.95     67.48 o 
   1   0  12        1.23        1.99      1.04 o 
   2   0  12       66.96       78.44      3.58 o 
   3   0  12       12.82       14.19      2.21 o 
   4   0  12       15.97       23.97      3.80 o 
   5   0  12       56.94       63.90     13.20 o 
   6   0  12        1.30        2.69      4.70 o 
   7   0  12        0.73        3.41      3.41 o 
  -8   1  12        1.83        4.63      3.50 o 
  -7   1  12       25.85       20.49      5.16 o 
  -6   1  12       44.06       44.39      6.71 o 
  -5   1  12        7.56       11.09      3.37 o 
  -4   1  12       83.19       50.88      6.01 o 
  -3   1  12       11.47       16.45      3.66 o 
  -2   1  12       18.37       15.90      3.23 o 
  -1   1  12        3.76        2.20      1.00 o 
   0   1  12      684.25      821.71     21.93 o 
   1   1  12      213.57      210.27      5.39 o 
   2   1  12       81.86       59.03      3.05 o 
   3   1  12        1.99        7.20      2.20 o 
   4   1  12      118.47       99.56      9.68 o 
   5   1  12        3.08        1.17      2.13 o 
   6   1  12       14.13       12.31      4.81 o 
   7   1  12        0.01        2.28      3.48 o 
  -8   2  12        0.39        3.11      3.46 o 
  -7   2  12       12.68        7.12      3.61 o 
  -6   2  12       25.16       29.04      5.59 o 
  -5   2  12       72.41       71.02      7.61 o 
  -4   2  12        1.26        6.48      2.86 o 
  -3   2  12       12.03       14.48      3.54 o 
  -2   2  12       97.75       68.29      4.44 o 
  -1   2  12       31.35       27.68      2.36 o 
   0   2  12      671.54      664.52      9.52 o 
   1   2  12      876.75      889.25     16.71 o 
   2   2  12       28.12       37.60      4.11 o 
   3   2  12        0.22        1.67      1.89 o 
   4   2  12        9.20       13.12      3.16 o 
   5   2  12        3.56        8.29      2.84 o 
   6   2  12        8.51        5.95      3.80 o 
   7   2  12        5.58        5.28      4.00 o 
  -8   3  12        0.05        0.22      3.20 o 
  -7   3  12        0.07        0.82      2.80 o 
  -6   3  12        1.31        3.63      2.86 o 
  -5   3  12        0.50        3.85      2.60 o 
  -4   3  12      121.38      128.19      8.35 o 
  -3   3  12        1.56        0.00      1.89 o 
  -2   3  12        1.42        1.93      1.61 o 
  -1   3  12      411.51      432.72      8.03 o 
   0   3  12      822.58      946.24     24.41 o 
   1   3  12      199.72      222.02      7.83 o 
   2   3  12       12.16       15.85      2.96 o 
   3   3  12       78.72       83.20      5.60 o 
   4   3  12        4.55        3.64      2.26 o 
   5   3  12        4.73        5.98      2.73 o 
   6   3  12        9.15       11.48      3.55 o 
   7   3  12        1.45        0.83      3.60 o 
  -8   4  12        0.15        3.54      3.83 o 
  -7   4  12        1.90        2.37      3.46 o 
  -6   4  12       14.83       16.41      4.84 o 
  -5   4  12       52.88       57.74      7.66 o 
  -4   4  12      119.91       93.64      7.56 o 
  -3   4  12        8.37       11.92      2.82 o 
  -2   4  12        0.85        0.61      1.46 o 
  -1   4  12      183.44      164.09      5.59 o 
   0   4  12        4.28       18.03      2.49 o 
   1   4  12       47.04       56.07      5.07 o 
   2   4  12       56.58       45.60      5.02 o 
   3   4  12       53.12       35.18      5.07 o 
   4   4  12       34.61       31.65      5.55 o 
   5   4  12       38.29       40.24      5.64 o 
   6   4  12       11.85       17.57      5.15 o 
  -7   5  12        2.67        8.67      4.24 o 
  -6   5  12        2.12        1.72      3.81 o 
  -5   5  12        3.13        0.23      3.16 o 
  -4   5  12       12.64       10.03      3.61 o 
  -3   5  12       13.02       15.79      3.08 o 
  -2   5  12       17.35       11.55      2.95 o 
  -1   5  12       42.23       43.94      3.85 o 
   0   5  12      137.66      136.89      6.79 o 
   1   5  12        4.35        4.59      2.33 o 
   2   5  12      171.61      162.73     10.16 o 
   3   5  12       17.62       17.99      3.96 o 
   4   5  12       49.59       49.85      6.13 o 
   5   5  12       13.34       15.62      4.18 o 
   6   5  12        0.39        0.00      2.52 o 
  -7   6  12        0.04        2.84      3.77 o 
  -6   6  12        6.77        7.05      4.01 o 
  -5   6  12        1.43        2.40      3.14 o 
  -4   6  12        0.57        1.76      3.48 o 
  -3   6  12       41.66       18.01     16.41 o 
  -2   6  12       54.99       62.77      5.96 o 
  -1   6  12        5.20       10.02      3.54 o 
   0   6  12        0.67        0.70      1.91 o 
   1   6  12       54.45       78.96      6.36 o 
   2   6  12        5.64        3.96      2.49 o 
   3   6  12       10.02       12.51      3.81 o 
   4   6  12        2.35        1.08      2.44 o 
   5   6  12        0.11        2.10      2.82 o 
  -6   7  12        0.19        2.81      3.77 o 
  -5   7  12        5.30       15.50      4.97 o 
  -4   7  12        7.01        9.88      4.05 o 
  -3   7  12        8.56        6.05      3.57 o 
  -2   7  12        0.68        0.00      1.96 o 
  -1   7  12        2.32        3.62      2.91 o 
   0   7  12        0.53        0.38      2.09 o 
   1   7  12        0.38        0.00      1.95 o 
   2   7  12        0.88        0.56      2.22 o 
   3   7  12        3.73        8.12      3.35 o 
   4   7  12        0.15        2.22      2.84 o 
  -4   8  12        0.28        5.31      4.45 o 
  -3   8  12        0.24        4.01      3.38 o 
  -2   8  12        9.35       12.68      4.40 o 
  -1   8  12        0.37        5.68      3.41 o 
   0   8  12        0.21        2.96      3.18 o 
   1   8  12        6.26        6.62      3.05 o 
   2   8  12        1.33        2.09      3.45 o 
   3   8  12       10.13        9.12      4.79 o 
  -2   9  12        0.70        3.56      5.51 o 
  -1   9  12        0.19        0.00      4.53 o 
   0   9  12        0.04        4.86      5.18 o 
  -2  -9  13       16.33       23.98      5.03 o 
  -1  -9  13        0.92        0.00      2.62 o 
   0  -9  13       12.87       12.80      5.16 o 
   1  -9  13        0.01        1.60      3.58 o 
   2  -9  13       14.44       18.63      5.78 o 
  -4  -8  13        0.01        1.17      3.25 o 
  -3  -8  13        0.08        5.51      3.54 o 
  -2  -8  13        0.03        2.18      3.38 o 
  -1  -8  13        2.39        1.91      3.15 o 
   0  -8  13        2.47        3.01      4.21 o 
   1  -8  13        0.91        5.54      3.54 o 
   2  -8  13        9.98       10.22      4.18 o 
   3  -8  13        7.89       10.70      4.73 o 
   4  -8  13        6.46        9.80      4.40 o 
  -5  -7  13        1.47        0.00      3.81 o 
  -4  -7  13        3.78        7.49      4.05 o 
  -3  -7  13       31.60       35.11      6.57 o 
  -2  -7  13       12.29       17.70      4.98 o 
  -1  -7  13        3.36       13.19      4.41 o 
   0  -7  13        0.29        1.52      3.16 o 
   1  -7  13        4.99       16.45      4.84 o 
   2  -7  13       11.21        9.39      4.22 o 
   3  -7  13        5.65       11.92      4.51 o 
   4  -7  13        7.91       11.72      4.38 o 
   5  -7  13        0.01        1.64      3.46 o 
  -6  -6  13       21.69       21.86      7.29 o 
  -5  -6  13       15.35       17.95      5.14 o 
  -4  -6  13      182.07      143.19     10.01 o 
  -3  -6  13       79.37       88.08      8.80 o 
  -2  -6  13       47.69       37.60      6.32 o 
  -1  -6  13       64.68       77.79      8.30 o 
   0  -6  13        0.16        0.00      2.51 o 
   1  -6  13       14.60        9.97      4.53 o 
   2  -6  13        8.90        4.50      3.23 o 
   3  -6  13       27.92       33.01      6.57 o 
   4  -6  13       69.76       71.01      9.27 o 
   5  -6  13       11.74       21.22      5.60 o 
  -7  -5  13        0.00        3.56      4.86 o 
  -6  -5  13       17.79       28.51      8.26 o 
  -5  -5  13       51.59       16.53     26.97 o 
  -4  -5  13        5.58        9.82      4.29 o 
  -3  -5  13        3.98        2.79      2.67 o 
  -2  -5  13       49.14       40.77      5.83 o 
  -1  -5  13       44.30       45.09      6.04 o 
   0  -5  13        6.83        4.08      2.88 o 
   1  -5  13      658.97      638.25     37.98 o 
   2  -5  13       29.36       23.05      5.14 o 
   3  -5  13      867.45      763.03     30.32 o 
   4  -5  13       23.29       27.16      4.65 o 
   5  -5  13       46.33       38.76      5.76 o 
   6  -5  13        7.89       18.08      4.42 o 
  -7  -4  13        0.53        0.00      3.56 o 
  -6  -4  13        4.28        4.86      4.05 o 
  -5  -4  13        6.05       14.05      3.81 o 
  -4  -4  13        3.55        4.62      2.41 o 
  -3  -4  13       13.20       16.35      3.57 o 
  -2  -4  13      237.61      212.98     14.58 o 
  -1  -4  13       40.48       29.36      5.02 o 
   0  -4  13      236.66      191.75     14.74 o 
   1  -4  13       11.37       10.88      2.48 o 
   2  -4  13        7.66       15.67      3.14 o 
   3  -4  13      115.88      102.32      6.36 o 
   4  -4  13        8.72       12.12      3.33 o 
   5  -4  13       56.48       51.27      6.03 o 
   6  -4  13        4.43        5.51      3.94 o 
  -8  -3  13        1.11        0.81      4.21 o 
  -7  -3  13        5.25        7.13      4.53 o 
  -6  -3  13       18.75       14.74      5.99 o 
  -5  -3  13        0.00        0.00      2.11 o 
  -4  -3  13        2.12        4.61      2.06 o 
  -3  -3  13      176.80      211.37      9.31 o 
  -2  -3  13       10.80       13.39      2.23 o 
  -1  -3  13       12.55        8.60      1.87 o 
   0  -3  13       62.57       60.82      3.87 o 
   1  -3  13       97.20      138.67      5.93 o 
   2  -3  13      291.84      291.72     13.67 o 
   3  -3  13       64.65       80.23      5.57 o 
   4  -3  13        9.47        7.89      7.53 o 
   5  -3  13       50.00       54.03      6.04 o 
   6  -3  13        2.34        3.51      6.07 o 
   7  -3  13        0.74        4.94      3.72 o 
  -8  -2  13        0.25        6.48      5.02 o 
  -7  -2  13        1.31        2.11      4.53 o 
  -6  -2  13        5.24        3.24      4.05 o 
  -5  -2  13        0.83        0.00      2.10 o 
  -4  -2  13       46.47       38.31      4.93 o 
  -3  -2  13      131.00      120.06      7.17 o 
  -2  -2  13      329.69      431.47     13.93 o 
  -1  -2  13      325.25      350.20     10.74 o 
   0  -2  13      675.85      615.03     17.99 o 
   1  -2  13       43.21       51.71      3.64 o 
   2  -2  13      163.08       89.96     62.67 o 
   3  -2  13       78.32       78.01      7.11 o 
   4  -2  13       23.33       26.23      3.98 o 
   5  -2  13       10.55        5.85      3.49 o 
   6  -2  13        0.18        3.22      3.57 o 
   7  -2  13        3.41        0.00      3.57 o 
  -8  -1  13        1.05        1.80      3.37 o 
  -7  -1  13       59.75       56.21      7.60 o 
  -6  -1  13        2.69        4.51      2.79 o 
  -5  -1  13        9.73        8.63      3.32 o 
  -4  -1  13        0.32        0.91      1.87 o 
  -3  -1  13       71.39       91.90      6.02 o 
  -2  -1  13      186.15      190.24      5.42 o 
  -1  -1  13      562.20      570.02     27.58 o 
   0  -1  13       39.16       49.80      3.48 o 
   1  -1  13        9.52        7.65      5.79 o 
   2  -1  13      189.67      177.45      6.56 o 
   3  -1  13       96.14       91.92      4.39 o 
   4  -1  13       77.25       79.41      7.60 o 
   5  -1  13        2.46        5.64      3.53 o 
   6  -1  13       19.41       22.61      5.91 o 
   7  -1  13        9.33        7.93      4.45 o 
  -8   0  13        0.09        0.64      2.92 o 
  -7   0  13       28.13       27.00      5.76 o 
  -6   0  13        0.38        0.28      2.35 o 
  -5   0  13       41.63       48.01      6.20 o 
  -4   0  13       14.20       23.86      4.35 o 
  -3   0  13      129.49      160.92     14.50 o 
  -2   0  13      111.60       93.83      6.32 o 
  -1   0  13      118.87      146.53      4.95 o 
   0   0  13      792.30     1007.24     39.62 o 
   1   0  13       46.13       57.14      3.11 o 
   2   0  13       16.08       14.55      2.17 o 
   3   0  13       60.07       78.61     10.32 o 
   4   0  13        0.18        4.63      2.26 o 
   5   0  13       45.13       41.95      9.31 o 
   6   0  13        0.15        0.00      4.62 o 
   7   0  13        0.23        1.61      3.62 o 
  -8   1  13        0.04        1.35      3.26 o 
  -7   1  13       16.52       14.29      4.24 o 
  -6   1  13       18.23       20.37      4.86 o 
  -5   1  13        5.38       11.29      3.64 o 
  -4   1  13        4.11        1.83      2.35 o 
  -3   1  13        5.12        4.43      2.40 o 
  -2   1  13        1.60        8.77      2.63 o 
  -1   1  13     1230.84     1564.00     34.76 o 
   0   1  13      370.12      349.71      8.19 o 
   1   1  13      159.18      136.52      4.59 o 
   2   1  13       17.76       11.91      2.59 o 
   3   1  13       27.10       23.64      3.68 o 
   4   1  13       15.91       20.07      3.78 o 
   5   1  13        3.21        2.44      2.24 o 
   6   1  13       21.00       21.60      5.88 o 
   7   1  13        0.11        2.24      3.41 o 
  -8   2  13        1.09        0.10      2.92 o 
  -7   2  13        2.20        6.64      3.44 o 
  -6   2  13       18.84       23.52      5.14 o 
  -5   2  13        3.19        0.88      2.28 o 
  -4   2  13       31.73       46.64      6.22 o 
  -3   2  13       30.93       37.72      5.38 o 
  -2   2  13      212.12      196.81      8.78 o 
  -1   2  13       69.38       86.58      3.50 o 
   0   2  13     2078.21     2147.28     81.22 o 
   1   2  13       53.93       51.04      3.55 o 
   2   2  13       88.32       81.29      5.09 o 
   3   2  13        4.69        4.37      2.13 o 
   4   2  13       12.29       12.94      3.28 o 
   5   2  13       24.28       31.69      4.92 o 
   6   2  13       32.95       38.30      7.42 o 
   7   2  13        0.69        3.28      4.05 o 
  -8   3  13        1.60        3.69      3.61 o 
  -7   3  13        0.97        5.29      3.64 o 
  -6   3  13        1.31        5.06      3.34 o 
  -5   3  13       62.77       68.23      7.95 o 
  -4   3  13      511.39      419.52     15.00 o 
  -3   3  13       34.64       23.86     10.69 o 
  -2   3  13      204.78      227.60     13.12 o 
  -1   3  13      174.68      196.40      5.63 o 
   0   3  13       38.45       51.50      3.38 o 
   1   3  13       10.89        8.86      2.43 o 
   2   3  13       38.74       31.22      4.11 o 
   3   3  13        0.95        3.04      2.03 o 
   4   3  13        0.00        1.54      2.10 o 
   5   3  13        7.13        9.25      3.40 o 
   6   3  13        7.79        2.51      2.74 o 
  -7   4  13        0.72        0.00      2.92 o 
  -6   4  13        7.34        7.98      3.84 o 
  -5   4  13        2.40        2.19      2.63 o 
  -4   4  13        5.39        8.92      4.29 o 
  -3   4  13       20.36       15.96      3.11 o 
  -2   4  13       28.93       33.93      4.27 o 
  -1   4  13        0.11        0.83      1.36 o 
   0   4  13        1.90        1.82      1.65 o 
   1   4  13        9.49        8.37      2.55 o 
   2   4  13       22.30       12.75      3.06 o 
   3   4  13       42.49       43.97      5.41 o 
   4   4  13        5.69       10.07      3.29 o 
   5   4  13       23.88       22.01      4.52 o 
   6   4  13       13.23        8.81      3.37 o 
  -7   5  13        0.70        0.33      3.38 o 
  -6   5  13        2.81        1.46      2.98 o 
  -5   5  13        0.75        0.30      2.69 o 
  -4   5  13       14.24       10.07      3.72 o 
  -3   5  13        0.00        0.25      1.57 o 
  -2   5  13       44.37       37.75      4.69 o 
  -1   5  13        7.35       13.78      3.01 o 
   0   5  13       98.13       94.54      5.88 o 
   1   5  13      176.86      161.11      7.89 o 
   2   5  13       60.93       48.82      5.68 o 
   3   5  13       13.16       13.31      3.38 o 
   4   5  13        9.16       15.38      3.77 o 
   5   5  13        2.34        5.76      3.02 o 
  -6   6  13        0.31        2.09      3.48 o 
  -5   6  13        5.25        5.56      3.83 o 
  -4   6  13        0.19        0.00      2.51 o 
  -3   6  13       35.07       40.60      5.20 o 
  -2   6  13        0.09        2.84      2.15 o 
  -1   6  13        0.05        2.50      2.74 o 
   0   6  13        6.78        8.21      2.77 o 
   1   6  13       16.20       18.11      3.91 o 
   2   6  13       29.98       43.91      5.66 o 
   3   6  13       36.80       31.54      4.99 o 
   4   6  13        9.60        6.19      3.06 o 
   5   6  13        6.32        6.80      3.24 o 
  -5   7  13        1.27        2.77      3.38 o 
  -4   7  13       17.89       24.81      5.55 o 
  -3   7  13        2.62        2.50      2.50 o 
  -2   7  13        0.06        0.00      2.53 o 
  -1   7  13        1.71        2.04      2.95 o 
   0   7  13        0.07        0.07      2.74 o 
   1   7  13        1.87        1.25      2.30 o 
   2   7  13        1.94        0.48      2.43 o 
   3   7  13        3.09        5.30      2.89 o 
   4   7  13        0.07        0.00      2.65 o 
  -4   8  13        0.41        3.93      3.60 o 
  -3   8  13        1.79        7.13      5.34 o 
  -2   8  13       13.99       20.20      5.35 o 
  -1   8  13        2.43        0.49      2.86 o 
   0   8  13        6.66       12.78      4.28 o 
   1   8  13        4.08        3.21      2.68 o 
   2   8  13        0.67        1.98      3.97 o 
  -2  -9  14        0.73        0.00      3.32 o 
  -1  -9  14        3.60        3.84      3.60 o 
   0  -9  14       16.24       16.93      5.61 o 
   1  -9  14       10.53       14.19      5.38 o 
  -4  -8  14        2.99        3.59      6.24 o 
  -3  -8  14        0.46        1.20      3.19 o 
  -2  -8  14       17.66       20.22      5.51 o 
  -1  -8  14        9.65       12.47      4.58 o 
   0  -8  14       18.50       27.52      6.09 o 
   1  -8  14       13.58       17.98      5.34 o 
   2  -8  14        0.35        0.00      3.11 o 
   3  -8  14       11.06       13.44      5.14 o 
  -5  -7  14        0.67        1.06      4.13 o 
  -4  -7  14        0.60        0.00      3.14 o 
  -3  -7  14       80.25       96.97      9.22 o 
  -2  -7  14       75.50       63.68      8.50 o 
  -1  -7  14        0.12        0.76      2.86 o 
   0  -7  14      137.05      110.43     11.01 o 
   1  -7  14        2.29        3.91      3.32 o 
   2  -7  14       94.75       96.25     10.42 o 
   3  -7  14        2.75       14.16      6.07 o 
   4  -7  14        2.07        4.85      3.87 o 
  -6  -6  14        6.76        9.88      5.83 o 
  -5  -6  14        0.28        0.00      3.16 o 
  -4  -6  14      169.88      185.33     16.28 o 
  -3  -6  14        0.07        1.75      2.84 o 
  -2  -6  14      189.58      194.32     11.22 o 
  -1  -6  14      141.99      137.94      9.56 o 
   0  -6  14       92.43       84.71     11.18 o 
   1  -6  14      186.84      176.33     14.41 o 
   2  -6  14      117.00      106.49      8.99 o 
   3  -6  14      292.46      243.15     13.38 o 
   4  -6  14       18.48       32.27      6.80 o 
   5  -6  14        5.88        7.52      4.44 o 
  -7  -5  14        0.45        6.48      5.67 o 
  -6  -5  14        1.65        6.15      4.70 o 
  -5  -5  14       18.88       13.22      4.15 o 
  -4  -5  14       38.99       19.19      5.18 o 
  -3  -5  14       32.42       16.18      5.67 o 
  -2  -5  14      324.02      313.84     12.97 o 
  -1  -5  14      426.12      410.43     21.54 o 
   0  -5  14      435.78      442.20     25.02 o 
   1  -5  14       35.98       42.82      6.41 o 
   2  -5  14      359.27      303.90     17.25 o 
   3  -5  14      243.36      225.94     11.26 o 
   4  -5  14       82.46       85.20      7.49 o 
   5  -5  14       49.86       53.07      6.59 o 
   6  -5  14        0.01        2.65      3.07 o 
  -7  -4  14        2.34        0.16      4.05 o 
  -6  -4  14       16.64       14.90      6.48 o 
  -5  -4  14        0.01        6.15      4.37 o 
  -4  -4  14      192.06      153.79     17.73 o 
  -3  -4  14       27.30       25.79      4.45 o 
  -2  -4  14       74.58       75.16     11.26 o 
  -1  -4  14       93.30       74.67     18.06 o 
   0  -4  14       51.85       44.73      5.70 o 
   1  -4  14      105.38       91.21      5.26 o 
   2  -4  14       52.40       58.75      4.98 o 
   3  -4  14      433.75      442.41     12.57 o 
   4  -4  14      113.84      110.73      7.05 o 
   5  -4  14        3.14        6.00      2.88 o 
   6  -4  14        3.60        4.51      3.87 o 
  -8  -3  14        0.02        0.00      4.37 o 
  -7  -3  14        1.44        2.43      3.89 o 
  -6  -3  14       24.02       24.78      7.77 o 
  -5  -3  14        1.79        4.53      3.89 o 
  -4  -3  14        8.49        9.56      4.53 o 
  -3  -3  14       84.87       66.45      5.48 o 
  -2  -3  14        7.43        4.98      1.80 o 
  -1  -3  14      194.29      264.72     11.17 o 
   0  -3  14      227.40      223.61      8.72 o 
   1  -3  14      811.23      979.41     31.08 o 
   2  -3  14      173.18      169.89      7.18 o 
   3  -3  14      596.88      469.20     38.98 o 
   4  -3  14       14.16       14.12      3.07 o 
   5  -3  14        4.75        4.67      3.50 o 
   6  -3  14       14.54       21.26      5.76 o 
  -8  -2  14        0.85        0.00      3.89 o 
  -7  -2  14        0.02        0.00      3.73 o 
  -6  -2  14        0.99        2.11      3.73 o 
  -5  -2  14        4.33        1.92      3.73 o 
  -4  -2  14        7.80        4.37      2.37 o 
  -3  -2  14       45.82       51.83      3.60 o 
  -2  -2  14      651.03      696.47     33.01 o 
  -1  -2  14      363.65      340.92     14.51 o 
   0  -2  14       17.13       17.18      2.63 o 
   1  -2  14      289.22      244.45      8.73 o 
   2  -2  14       13.31       22.05     11.14 o 
   3  -2  14       12.97       18.64      3.29 o 
   4  -2  14        2.38        8.53      2.64 o 
   5  -2  14      109.55      109.21      9.10 o 
   6  -2  14        0.18        1.47      3.15 o 
   7  -2  14        0.49        2.93      4.20 o 
  -8  -1  14        0.58        4.21      5.18 o 
  -7  -1  14       27.70       19.78      5.26 o 
  -6  -1  14       47.80       41.10      6.32 o 
  -5  -1  14       10.55       10.56      3.48 o 
  -4  -1  14       92.56       77.90      8.10 o 
  -3  -1  14        6.25        3.77      2.30 o 
  -2  -1  14      278.33      256.66     13.53 o 
  -1  -1  14      107.95      104.84      4.43 o 
   0  -1  14       66.87       80.02      4.13 o 
   1  -1  14      228.19      166.92     31.09 o 
   2  -1  14       34.77       44.54      3.86 o 
   3  -1  14       21.08       23.23      2.94 o 
   4  -1  14        7.27       11.95      3.77 o 
   5  -1  14       32.81       32.14      6.52 o 
   6  -1  14       22.49       15.90      5.26 o 
   7  -1  14        0.39        2.06      4.04 o 
  -8   0  14        2.59        3.97      3.43 o 
  -7   0  14       23.84       17.48      4.81 o 
  -6   0  14       11.01        9.81      3.64 o 
  -5   0  14        5.37        5.85      3.02 o 
  -4   0  14       11.57       14.72      3.64 o 
  -3   0  14       20.03       28.64      4.52 o 
  -2   0  14        8.92       11.04      2.95 o 
  -1   0  14       17.24       10.47      1.71 o 
   0   0  14      212.06      233.04     11.64 o 
   1   0  14      111.09       96.12      4.12 o 
   2   0  14       33.46       34.55      3.16 o 
   3   0  14       64.38       80.84      5.53 o 
   4   0  14       24.85       23.46      6.19 o 
   5   0  14       19.74       14.33      4.77 o 
   6   0  14        1.11        3.97      3.92 o 
   7   0  14        0.52        2.17      3.76 o 
  -8   1  14        1.46        3.62      3.53 o 
  -7   1  14        3.43        6.97      3.60 o 
  -6   1  14        2.48        0.00      2.46 o 
  -5   1  14       31.42       22.43      4.68 o 
  -4   1  14       28.49       32.76      5.20 o 
  -3   1  14       34.38       28.50      4.75 o 
  -2   1  14       47.69       49.27      5.55 o 
  -1   1  14      266.89      392.38     12.80 o 
   0   1  14      535.82      634.80     13.18 o 
   1   1  14      357.71      443.46     11.97 o 
   2   1  14       75.89       79.07      4.92 o 
   3   1  14      367.92      306.30     11.90 o 
   4   1  14        0.01        0.00      1.77 o 
   5   1  14       15.37       18.99      5.51 o 
   6   1  14       46.90       49.59      9.23 o 
   7   1  14        9.68        9.26      4.83 o 
  -8   2  14        3.21        3.02      3.60 o 
  -7   2  14        6.76       12.21      4.10 o 
  -6   2  14        0.90        2.62      2.75 o 
  -5   2  14       83.78       74.35     10.61 o 
  -4   2  14       76.51       95.40     10.53 o 
  -3   2  14      125.88      114.17     12.39 o 
  -2   2  14        6.12        6.00      2.86 o 
  -1   2  14      358.72      336.73      6.77 o 
   0   2  14       19.70       21.34      2.45 o 
   1   2  14        0.31        1.62      1.59 o 
   2   2  14       56.97       41.30      4.48 o 
   3   2  14       55.14       55.52      9.67 o 
   4   2  14       34.89       37.20      5.01 o 
   5   2  14       20.59       22.27      4.32 o 
   6   2  14       27.87       20.01      5.44 o 
  -8   3  14        1.60        3.16      3.62 o 
  -7   3  14        5.85       11.72      4.46 o 
  -6   3  14        0.12        1.70      2.86 o 
  -5   3  14       83.30       77.24      8.64 o 
  -4   3  14       54.26       43.61      6.40 o 
  -3   3  14       37.95       41.29      5.76 o 
  -2   3  14      196.79      150.91      6.76 o 
  -1   3  14      516.04      483.65     16.22 o 
   0   3  14      234.12      236.80      8.60 o 
   1   3  14       14.69       14.32      2.86 o 
   2   3  14        1.83        2.40      1.95 o 
   3   3  14       11.81       14.90      3.43 o 
   4   3  14        0.41        1.58      2.14 o 
   5   3  14        7.98       11.29      3.44 o 
   6   3  14        5.29        1.22      3.62 o 
  -7   4  14        0.65        0.00      3.15 o 
  -6   4  14        0.99        0.66      2.92 o 
  -5   4  14        1.76        2.83      2.86 o 
  -4   4  14       57.37       36.85      6.06 o 
  -3   4  14       40.46       47.55      5.14 o 
  -2   4  14       28.64       23.70      3.75 o 
  -1   4  14        7.77       11.04      2.66 o 
   0   4  14       56.42       61.95      5.05 o 
   1   4  14       18.23       22.55      3.81 o 
   2   4  14      159.12      158.18      7.81 o 
   3   4  14       12.84        7.13      2.70 o 
   4   4  14       42.23       35.10      5.17 o 
   5   4  14       16.75       18.87      4.96 o 
   6   4  14        2.85        2.30      3.40 o 
  -7   5  14        0.84        2.91      3.72 o 
  -6   5  14        1.13        0.31      3.11 o 
  -5   5  14        1.46        2.43      2.86 o 
  -4   5  14        3.28        2.96      5.02 o 
  -3   5  14       11.35       14.65      3.76 o 
  -2   5  14        0.01        1.37      1.95 o 
  -1   5  14       19.54       29.08      5.48 o 
   0   5  14       37.61       51.78      5.36 o 
   1   5  14       62.33       70.02      6.28 o 
   2   5  14        4.06        2.62      2.11 o 
   3   5  14       11.43       11.78      3.36 o 
   4   5  14        9.27        9.99      3.40 o 
   5   5  14        5.09        4.91      4.42 o 
  -6   6  14        0.13        5.29      3.89 o 
  -5   6  14        0.05        0.00      2.74 o 
  -4   6  14        4.74        6.87      3.42 o 
  -3   6  14        5.52       10.04      3.07 o 
  -2   6  14       26.60       32.43      4.78 o 
  -1   6  14        2.06        1.39      2.56 o 
   0   6  14        5.76        4.68      2.99 o 
   1   6  14       30.59       35.63      5.14 o 
   2   6  14        1.04        1.24      2.26 o 
   3   6  14       23.74       21.32      4.27 o 
   4   6  14       11.35       14.43      4.04 o 
  -5   7  14        3.86        3.19      3.38 o 
  -4   7  14        1.46        0.00      2.92 o 
  -3   7  14        9.58        8.58      3.09 o 
  -2   7  14        0.55        2.19      3.21 o 
  -1   7  14        1.61        4.10      3.20 o 
   0   7  14       11.52       11.81      5.10 o 
   1   7  14        0.39        0.83      2.16 o 
   2   7  14        0.97        2.42      2.50 o 
   3   7  14        2.64        7.55      3.29 o 
  -4   8  14        0.93        5.67      4.62 o 
  -3   8  14        0.09        2.43      5.34 o 
  -2   8  14        4.45        3.43      4.45 o 
  -1   8  14        2.05        1.87      3.20 o 
   0   8  14        1.40        2.86      3.38 o 
   1   8  14        1.02        2.61      3.11 o 
   2   8  14        0.73        1.22      2.99 o 
  -1  -9  15        2.15        1.91      4.24 o 
   0  -9  15        8.77        7.28      4.29 o 
  -4  -8  15        0.08        0.61      3.38 o 
  -3  -8  15        3.45        6.52      3.97 o 
  -2  -8  15        3.48        6.14      3.89 o 
  -1  -8  15        0.02        1.99      3.20 o 
   0  -8  15        0.85        5.01      3.97 o 
   1  -8  15        5.28        3.97      3.56 o 
   2  -8  15        1.54        1.08      3.57 o 
   3  -8  15        0.58        3.51      3.85 o 
  -5  -7  15        1.87        2.43      3.66 o 
  -4  -7  15       29.40       46.75      7.73 o 
  -3  -7  15      107.54       96.09     12.07 o 
  -2  -7  15        0.25        3.66      3.24 o 
  -1  -7  15        0.38        4.13      3.55 o 
   0  -7  15        0.75        8.62      3.66 o 
   1  -7  15        7.86        8.43      5.18 o 
   2  -7  15        2.68        0.67      3.07 o 
   3  -7  15        0.01        2.08      3.30 o 
   4  -7  15        7.62       11.18      4.89 o 
  -6  -6  15        0.84        1.46      4.53 o 
  -5  -6  15        5.65        2.43      4.21 o 
  -4  -6  15        0.68        3.58      3.11 o 
  -3  -6  15      131.05      133.15     10.69 o 
  -2  -6  15        7.13        7.77      3.73 o 
  -1  -6  15      133.70      112.74     11.99 o 
   0  -6  15        3.64       12.21      3.92 o 
   1  -6  15        0.24        0.38      3.64 o 
   2  -6  15        1.56        0.34      2.83 o 
   3  -6  15       15.13       19.99      5.47 o 
   4  -6  15       90.80       66.08      9.33 o 
   5  -6  15       10.14       13.42      5.20 o 
  -7  -5  15        1.02        0.00      4.37 o 
  -6  -5  15        6.07       11.82      6.15 o 
  -5  -5  15       17.67       18.14      7.13 o 
  -4  -5  15        9.89        8.90      3.87 o 
  -3  -5  15      132.08      120.18     12.96 o 
  -2  -5  15       33.06       32.04      5.67 o 
  -1  -5  15      414.64      381.40     22.27 o 
   0  -5  15        8.10        9.37      3.53 o 
   1  -5  15      348.84      345.59     14.32 o 
   2  -5  15       86.15       99.42      8.62 o 
   3  -5  15        0.00        2.60      3.20 o 
   4  -5  15       13.22       10.99      3.38 o 
   5  -5  15        2.79        3.40      3.09 o 
   6  -5  15        2.75        3.92      4.43 o 
  -7  -4  15        3.58        4.86      4.53 o 
  -6  -4  15        8.94       12.96      5.99 o 
  -5  -4  15        2.64        3.24      4.05 o 
  -4  -4  15      196.03      222.70     16.68 o 
  -3  -4  15      293.35      341.29     12.77 o 
  -2  -4  15       62.33       58.04      5.71 o 
  -1  -4  15       93.66       19.72     40.25 o 
   0  -4  15        4.52        2.82      3.40 o 
   1  -4  15        1.07        2.06      1.80 o 
   2  -4  15        9.10        6.12      2.44 o 
   3  -4  15       53.71       51.22      5.66 o 
   4  -4  15      264.97      218.73      9.79 o 
   5  -4  15        2.44        2.00      2.67 o 
   6  -4  15        5.17        6.57      4.69 o 
  -7  -3  15        1.04        0.00      3.56 o 
  -6  -3  15        7.07        8.75      5.02 o 
  -5  -3  15        8.71        7.29      5.02 o 
  -4  -3  15       14.57       16.84      5.99 o 
  -3  -3  15       18.66       19.74      3.66 o 
  -2  -3  15       61.87       63.61      6.32 o 
  -1  -3  15      268.66      310.92     11.59 o 
   0  -3  15        9.01        3.07      2.44 o 
   1  -3  15       31.88       63.10      4.50 o 
   2  -3  15       13.58       19.86      3.44 o 
   3  -3  15      392.25      390.13     18.68 o 
   4  -3  15       18.56       25.16      4.30 o 
   5  -3  15       15.65       17.33      5.14 o 
   6  -3  15       12.77       18.37      5.60 o 
  -8  -2  15        0.28        0.00      4.21 o 
  -7  -2  15        0.64        0.00      3.24 o 
  -6  -2  15        7.03        4.70      4.37 o 
  -5  -2  15        2.40        0.00      3.08 o 
  -4  -2  15      102.32       86.67      6.48 o 
  -3  -2  15      161.63      141.42     13.28 o 
  -2  -2  15      412.96      411.19     23.33 o 
  -1  -2  15       47.80       49.59      3.68 o 
   0  -2  15        3.88        4.22      1.57 o 
   1  -2  15        0.93        1.55      1.41 o 
   2  -2  15       23.38       26.35      5.45 o 
   3  -2  15       25.65       28.10      4.11 o 
   4  -2  15       13.76       23.71      5.25 o 
   5  -2  15       14.83        9.19      3.97 o 
   6  -2  15        1.85        3.03      3.49 o 
  -8  -1  15        0.04        0.00      4.37 o 
  -7  -1  15        0.76        2.02      3.15 o 
  -6  -1  15       27.70       29.87      5.55 o 
  -5  -1  15       12.82        8.56      3.53 o 
  -4  -1  15       59.27       56.41      6.32 o 
  -3  -1  15        0.03        0.40      1.77 o 
  -2  -1  15       19.79       21.88      4.00 o 
  -1  -1  15       21.47       24.32      2.76 o 
   0  -1  15      183.40      137.86      6.06 o 
   1  -1  15      139.95      134.92      5.81 o 
   2  -1  15      278.88      268.37      9.32 o 
   3  -1  15      189.40      155.26      6.91 o 
   4  -1  15        0.30        2.75      2.80 o 
   5  -1  15       49.70       48.19      9.23 o 
   6  -1  15       12.00       10.89      7.13 o 
   7  -1  15        0.49        0.00      3.74 o 
  -8   0  15        0.91        3.99      3.80 o 
  -7   0  15        9.28       10.70      4.00 o 
  -6   0  15        4.67        8.19      3.48 o 
  -5   0  15       12.96       21.58      4.56 o 
  -4   0  15       80.44       97.46      7.10 o 
  -3   0  15       10.03       20.78      4.18 o 
  -2   0  15       36.92       40.41      7.86 o 
  -1   0  15       32.05       27.43      2.76 o 
   0   0  15      396.52      412.77     18.15 o 
   1   0  15        0.43        0.00      1.11 o 
   2   0  15       18.23       20.51      2.63 o 
   3   0  15        8.40       15.15      3.36 o 
   4   0  15        3.07        1.36      2.21 o 
   5   0  15        6.18        3.97      3.38 o 
   6   0  15        5.04        3.47      3.87 o 
  -8   1  15        1.58        3.49      3.60 o 
  -7   1  15        0.60        0.00      3.48 o 
  -6   1  15        6.27       13.12      4.24 o 
  -5   1  15        6.09        3.28      2.74 o 
  -4   1  15       23.27       24.96      4.68 o 
  -3   1  15       68.20       71.87      6.45 o 
  -2   1  15       34.05       19.84      4.06 o 
  -1   1  15      206.91      271.45     15.06 o 
   0   1  15      102.15      108.56      4.30 o 
   1   1  15      266.84      242.45      6.46 o 
   2   1  15       11.59       11.84      2.67 o 
   3   1  15       48.72       60.32      5.61 o 
   4   1  15       15.64       12.18      3.34 o 
   5   1  15       11.37       13.68      4.63 o 
   6   1  15       47.79       43.34      7.62 o 
  -8   2  15        4.89        3.09      3.92 o 
  -7   2  15       10.10        6.44      3.84 o 
  -6   2  15        9.39       11.34      4.21 o 
  -5   2  15       36.85       42.18      6.75 o 
  -4   2  15       34.46       46.81      6.53 o 
  -3   2  15       55.55       44.73      6.01 o 
  -2   2  15       71.63       76.02      6.52 o 
  -1   2  15       41.87       47.79      4.60 o 
   0   2  15        0.24        3.53      1.34 o 
   1   2  15        6.45        4.17      1.81 o 
   2   2  15       65.90       61.28      6.92 o 
   3   2  15       19.72       23.07      3.98 o 
   4   2  15       47.71       57.64      6.16 o 
   5   2  15        0.10        2.32      2.81 o 
   6   2  15        0.10        0.58      3.14 o 
  -8   3  15        1.16        3.14      3.71 o 
  -7   3  15        0.00        0.89      2.98 o 
  -6   3  15        6.92        7.54      3.71 o 
  -5   3  15        1.29        1.55      2.69 o 
  -4   3  15        1.96        0.83      2.52 o 
  -3   3  15        7.60       13.58      3.66 o 
  -2   3  15        6.83        5.73      2.26 o 
  -1   3  15       43.06       50.06      4.72 o 
   0   3  15        4.15        5.20      1.79 o 
   1   3  15        4.06        4.87      2.00 o 
   2   3  15       38.28       43.95      5.08 o 
   3   3  15       90.14       93.57      6.94 o 
   4   3  15       21.03       27.96      4.70 o 
   5   3  15        0.02        0.00      2.46 o 
   6   3  15       15.95        9.50      4.46 o 
  -7   4  15        5.31        8.09      3.97 o 
  -6   4  15        1.28        2.81      3.23 o 
  -5   4  15        3.78        2.99      3.07 o 
  -4   4  15        0.34        0.19      2.27 o 
  -3   4  15       12.34       14.88      3.15 o 
  -2   4  15        9.61        7.58      2.50 o 
  -1   4  15        0.72        4.08      2.17 o 
   0   4  15        7.95        5.35      2.91 o 
   1   4  15       20.27       18.47      3.45 o 
   2   4  15        4.80        2.38      2.17 o 
   3   4  15        8.49        8.91      3.05 o 
   4   4  15        0.81        2.27      2.53 o 
   5   4  15        7.60       14.78      4.06 o 
  -7   5  15        0.01        0.77      5.83 o 
  -6   5  15        0.01        5.50      3.66 o 
  -5   5  15        0.85        1.85      2.92 o 
  -4   5  15       18.76       20.09      4.98 o 
  -3   5  15        6.79        7.11      2.71 o 
  -2   5  15       37.07       36.64      4.79 o 
  -1   5  15      117.80      118.29      8.69 o 
   0   5  15       35.53       45.02      6.81 o 
   1   5  15        7.72       11.11      2.98 o 
   2   5  15        7.83       16.06      3.76 o 
   3   5  15        0.00        2.84      2.84 o 
   4   5  15        4.82        6.07      3.11 o 
   5   5  15        3.71        2.13      2.97 o 
  -6   6  15        3.87        0.00      3.27 o 
  -5   6  15        1.06        2.19      3.14 o 
  -4   6  15        0.24        0.97      2.16 o 
  -3   6  15        3.80        5.85      2.80 o 
  -2   6  15        5.46       13.98      4.51 o 
  -1   6  15       95.80       90.71      9.45 o 
   0   6  15       20.11       23.70      5.32 o 
   1   6  15       38.48       24.71      6.48 o 
   2   6  15       28.56       34.47      5.29 o 
   3   6  15        3.36        2.76      2.76 o 
   4   6  15        0.25        4.76      3.05 o 
  -5   7  15        0.06        2.71      3.60 o 
  -4   7  15        0.00        4.33      3.57 o 
  -3   7  15        3.55        3.98      2.59 o 
  -2   7  15        0.11        4.80      3.56 o 
  -1   7  15        5.12        5.75      3.55 o 
   0   7  15        0.60        4.39      3.15 o 
   1   7  15        2.81        6.21      3.26 o 
   2   7  15        0.03        0.10      2.38 o 
   3   7  15        4.01        0.43      2.62 o 
  -3   8  15        0.03        3.56      5.18 o 
  -2   8  15        1.20        2.87      3.43 o 
  -1   8  15        0.01        6.36      3.62 o 
   0   8  15        3.96        2.82      3.53 o 
   1   8  15        0.79        2.06      3.41 o 
  -3  -8  16       14.42       15.34      5.04 o 
  -2  -8  16        0.09        4.00      3.73 o 
  -1  -8  16        3.52        7.66      4.04 o 
   0  -8  16       10.08        9.63      4.40 o 
   1  -8  16        0.33        0.00      3.09 o 
   2  -8  16       19.46       22.70      8.18 o 
  -5  -7  16        2.03       11.01      6.48 o 
  -4  -7  16       20.96       19.79      5.47 o 
  -3  -7  16       37.11       48.63      7.84 o 
  -2  -7  16        5.41       11.56      4.38 o 
  -1  -7  16        0.01        0.67      2.76 o 
   0  -7  16       86.06       90.01     10.01 o 
   1  -7  16        6.06       13.83      4.63 o 
   2  -7  16       73.74       49.90      8.12 o 
   3  -7  16        9.68        9.46      4.51 o 
   4  -7  16        3.11        7.96      4.41 o 
  -6  -6  16        2.70       12.15      6.15 o 
  -5  -6  16        0.14        0.65      4.05 o 
  -4  -6  16       25.91        5.91     14.74 o 
  -3  -6  16      132.75      123.59      9.33 o 
  -2  -6  16       31.71       32.61      6.30 o 
  -1  -6  16       30.57       53.03      7.48 o 
   0  -6  16        9.18        6.77      3.54 o 
   1  -6  16       58.28       58.72      8.01 o 
   2  -6  16       10.49       10.45      4.24 o 
   3  -6  16        7.68        3.80      3.38 o 
   4  -6  16      147.59      151.70     14.98 o 
   5  -6  16        0.06        2.59      3.66 o 
  -6  -5  16        7.49       12.80      6.15 o 
  -5  -5  16       41.32       37.09      9.88 o 
  -4  -5  16       19.95       19.60      6.96 o 
  -3  -5  16      479.73      398.74     16.36 o 
  -2  -5  16      345.25      175.12    176.22 o 
  -1  -5  16      125.09      134.75      8.99 o 
   0  -5  16      134.32      135.67      9.05 o 
   1  -5  16       13.99       14.42      4.35 o 
   2  -5  16       12.22       11.13      5.43 o 
   3  -5  16        6.79        5.70      3.64 o 
   4  -5  16       14.90       13.99      4.89 o 
   5  -5  16       16.83       18.48      4.27 o 
  -7  -4  16        0.03        0.00      3.89 o 
  -6  -4  16        0.19        0.00      3.89 o 
  -5  -4  16        1.56        2.92      3.73 o 
  -4  -4  16       68.19       60.90     11.01 o 
  -3  -4  16      166.24      148.23      8.62 o 
  -2  -4  16       60.70       65.05      8.83 o 
  -1  -4  16        9.45        7.54      2.72 o 
   0  -4  16      293.40      313.47     12.44 o 
   1  -4  16      116.70      120.54     12.71 o 
   2  -4  16       17.14       14.81      3.35 o 
   3  -4  16        3.62        2.95      2.31 o 
   4  -4  16       71.67       55.78      6.22 o 
   5  -4  16       10.86       19.84      5.24 o 
   6  -4  16        0.59        2.40      4.06 o 
  -7  -3  16        0.51        0.00      3.56 o 
  -6  -3  16        0.24        0.00      3.56 o 
  -5  -3  16        0.78        0.00      3.40 o 
  -4  -3  16        3.22       10.85      5.18 o 
  -3  -3  16        0.05        0.65      2.59 o 
  -2  -3  16        0.12        2.36      1.83 o 
  -1  -3  16      530.73      539.93     20.64 o 
   0  -3  16       96.74       87.06      9.30 o 
   1  -3  16       43.76       36.54      4.23 o 
   2  -3  16      112.98      130.41      6.65 o 
   3  -3  16       96.29       62.65     17.34 o 
   4  -3  16        0.69        0.04      2.26 o 
   5  -3  16       12.00       14.15      4.94 o 
   6  -3  16        0.90        3.01      5.34 o 
  -8  -2  16        0.21        5.51      5.18 o 
  -7  -2  16        0.40        0.00      3.56 o 
  -6  -2  16        2.91        2.43      4.37 o 
  -5  -2  16       10.72        4.70      4.86 o 
  -4  -2  16      200.97      211.23     19.27 o 
  -3  -2  16       81.47      116.12     13.77 o 
  -2  -2  16       43.08       53.91      3.91 o 
  -1  -2  16        5.26        4.68      1.71 o 
   0  -2  16        0.20        4.92      1.82 o 
   1  -2  16       72.08       44.02     22.53 o 
   2  -2  16      280.71      248.97     17.76 o 
   3  -2  16      198.79      173.39      7.81 o 
   4  -2  16       33.59       40.84      7.05 o 
   5  -2  16        2.19        6.51      3.85 o 
   6  -2  16        0.00        0.00      3.09 o 
  -8  -1  16        1.08        0.81      4.86 o 
  -7  -1  16        0.49        0.00      4.21 o 
  -6  -1  16       24.21       29.46      5.91 o 
  -5  -1  16       21.46       24.29      6.64 o 
  -4  -1  16       46.31       56.28      6.50 o 
  -3  -1  16       70.56       61.53     14.90 o 
  -2  -1  16       28.29       32.83      4.74 o 
  -1  -1  16       78.70       78.91      4.17 o 
   0  -1  16       48.91       58.01      4.12 o 
   1  -1  16       24.72       29.37      3.91 o 
   2  -1  16      528.10      489.24     20.55 o 
   3  -1  16      265.53      274.99     21.70 o 
   4  -1  16       36.58       43.88      6.87 o 
   5  -1  16       12.32       14.10      4.63 o 
   6  -1  16       10.63       11.42      4.81 o 
  -8   0  16        0.44        2.46      3.80 o 
  -7   0  16        0.97        1.43      2.72 o 
  -6   0  16        0.48        8.91      3.84 o 
  -5   0  16       34.29       25.75      5.00 o 
  -4   0  16       72.64       39.72      5.76 o 
  -3   0  16       31.03       27.53      6.64 o 
  -2   0  16       76.45       65.57      5.49 o 
  -1   0  16      298.74      324.13     11.28 o 
   0   0  16        3.43        3.41      1.60 o 
   1   0  16      514.14      585.56     13.07 o 
   2   0  16       22.40       14.56      4.09 o 
   3   0  16       45.44       47.22      5.16 o 
   4   0  16        1.61        4.14      2.31 o 
   5   0  16       10.58       10.07      4.46 o 
   6   0  16        0.01        1.46      3.78 o 
  -8   1  16        0.11        1.75      3.72 o 
  -7   1  16        3.21        3.51      3.41 o 
  -6   1  16        0.74        0.00      2.49 o 
  -5   1  16        5.68        9.50      3.48 o 
  -4   1  16        0.73        2.29      2.44 o 
  -3   1  16       86.59       92.16      6.75 o 
  -2   1  16        3.94        0.97      2.23 o 
  -1   1  16       59.40       29.55     21.78 o 
   0   1  16      115.20      117.77      5.20 o 
   1   1  16        5.27        3.64      1.37 o 
   2   1  16        3.72        4.11      1.82 o 
   3   1  16        7.83        7.08      2.73 o 
   4   1  16      143.61      126.01      9.01 o 
   5   1  16       12.58       14.49      4.90 o 
   6   1  16        0.01        0.54      3.66 o 
  -8   2  16        0.87        0.61      3.38 o 
  -7   2  16       18.94       20.22      5.49 o 
  -6   2  16        3.71        1.41      2.51 o 
  -5   2  16       15.26       20.59      5.00 o 
  -4   2  16        4.48        0.00      1.94 o 
  -3   2  16        1.61        0.00      1.83 o 
  -2   2  16        1.40        3.34      2.40 o 
  -1   2  16       68.34       61.05      4.89 o 
   0   2  16        0.94        1.47      1.25 o 
   1   2  16       50.38       57.71      4.79 o 
   2   2  16        0.09        0.76      1.55 o 
   3   2  16       17.88       21.59      3.94 o 
   4   2  16       34.98       42.66      5.64 o 
   5   2  16        4.83        9.58      3.30 o 
   6   2  16       23.09       16.56      5.49 o 
  -7   3  16        0.05        1.36      3.26 o 
  -6   3  16        1.88        1.12      2.86 o 
  -5   3  16       22.33       34.01      6.24 o 
  -4   3  16       14.40       11.38      4.86 o 
  -3   3  16       27.22       26.40      4.84 o 
  -2   3  16        7.85        9.76      2.64 o 
  -1   3  16        0.23        3.01      1.97 o 
   0   3  16       11.76       16.83      5.34 o 
   1   3  16        0.01        2.04      2.40 o 
   2   3  16      100.17       85.45     25.10 o 
   3   3  16       38.83       41.53      5.49 o 
   4   3  16        5.72        1.32      2.62 o 
   5   3  16        1.20        1.16      2.57 o 
   6   3  16       14.76       13.08      4.89 o 
  -7   4  16        3.57        2.29      3.29 o 
  -6   4  16        0.71        3.66      3.26 o 
  -5   4  16        3.12        0.83      2.76 o 
  -4   4  16       12.95       17.86      4.51 o 
  -3   4  16        0.17        2.13      2.02 o 
  -2   4  16       56.75       61.88      5.85 o 
  -1   4  16       22.67       25.18      4.10 o 
   0   4  16       41.21       42.97      6.58 o 
   1   4  16       34.14       47.32      5.33 o 
   2   4  16      124.94      118.38      7.09 o 
   3   4  16        0.05        1.66      2.52 o 
   4   4  16        4.04        5.31      3.27 o 
   5   4  16        1.32        1.45      2.76 o 
  -6   5  16        0.57        1.98      3.30 o 
  -5   5  16        9.82        9.76      4.31 o 
  -4   5  16        0.02        6.42      3.23 o 
  -3   5  16       27.54       15.46      3.53 o 
  -2   5  16       37.11       46.09      5.38 o 
  -1   5  16       86.07       81.12      8.76 o 
   0   5  16        4.94        0.05      3.89 o 
   1   5  16        9.63        6.24      3.55 o 
   2   5  16        0.37        1.68      2.21 o 
   3   5  16       72.21       74.63      7.32 o 
   4   5  16        1.02        4.43      2.96 o 
  -6   6  16        0.90        2.27      3.55 o 
  -5   6  16        0.05        1.46      3.23 o 
  -4   6  16       18.81       24.28      7.72 o 
  -3   6  16        0.18        3.12      2.42 o 
  -2   6  16       22.28       20.44      5.37 o 
  -1   6  16       44.43       39.82      6.87 o 
   0   6  16        0.12        1.98      2.63 o 
   1   6  16        1.49        0.16      2.79 o 
   2   6  16        3.60        3.48      2.80 o 
   3   6  16       11.35       13.04      3.79 o 
   4   6  16        0.23        1.72      2.89 o 
  -5   7  16        0.10        0.40      3.66 o 
  -4   7  16        0.43        0.00      2.97 o 
  -3   7  16        2.12        3.88      3.46 o 
  -2   7  16       10.59       13.18      4.64 o 
  -1   7  16        6.53        3.28      4.70 o 
   0   7  16        2.17        1.04      3.24 o 
   1   7  16        0.28        2.63      4.13 o 
   2   7  16        0.33        0.46      2.97 o 
  -3   8  16        1.98        3.08      5.67 o 
  -2   8  16        2.38        8.90      4.46 o 
  -1   8  16        0.28        0.00      3.73 o 
   0   8  16        0.75        4.38      3.42 o 
  -3  -8  17        0.04        0.00      5.75 o 
  -2  -8  17       13.85       20.53      5.60 o 
  -1  -8  17        2.17        7.59      4.10 o 
   0  -8  17        3.13        5.07      4.21 o 
   1  -8  17        0.86        1.71      3.54 o 
   2  -8  17        0.08        0.00      3.38 o 
  -4  -7  17        5.88        0.97      5.02 o 
  -3  -7  17        9.89       13.76      4.81 o 
  -2  -7  17       74.58       86.84     17.82 o 
  -1  -7  17        7.64        8.04      7.21 o 
   0  -7  17        1.22        4.20      3.38 o 
   1  -7  17        9.11       13.16      4.91 o 
   2  -7  17       18.93       22.74      5.93 o 
   3  -7  17        0.96        4.64      3.94 o 
  -5  -6  17        6.59        7.13      5.51 o 
  -4  -6  17       33.14       23.65      8.58 o 
  -3  -6  17       21.13       27.07      5.64 o 
  -2  -6  17       15.94       16.44      4.70 o 
  -1  -6  17        0.87        2.14      3.03 o 
   0  -6  17        0.29        5.34      3.44 o 
   1  -6  17        0.97        0.00      2.63 o 
   2  -6  17        0.83        3.28      3.41 o 
   3  -6  17        8.98       17.65      5.38 o 
   4  -6  17       34.54       35.33      7.19 o 
  -6  -5  17        0.95        2.11      3.73 o 
  -5  -5  17        0.02        1.13      4.37 o 
  -4  -5  17        1.40        5.34      4.53 o 
  -3  -5  17      102.90      127.08      8.91 o 
  -2  -5  17       71.02       63.82     24.54 o 
  -1  -5  17        0.56        2.21      2.86 o 
   0  -5  17      109.43       98.84      8.62 o 
   1  -5  17        2.45        1.09      3.00 o 
   2  -5  17        9.98       11.44      4.28 o 
   3  -5  17        0.51        5.65      3.50 o 
   4  -5  17       53.82       57.44      8.39 o 
   5  -5  17       15.61       17.06      4.53 o 
  -7  -4  17        2.73        4.05      5.34 o 
  -6  -4  17        2.05       11.82      5.99 o 
  -5  -4  17       26.44       27.05      7.94 o 
  -4  -4  17        0.03        2.11      3.89 o 
  -3  -4  17       19.49       17.82      6.48 o 
  -2  -4  17        8.24        6.89      2.88 o 
  -1  -4  17      169.71      155.93      8.85 o 
   0  -4  17       35.21       41.00      5.93 o 
   1  -4  17       76.41       84.63      7.63 o 
   2  -4  17       57.81       68.11      6.05 o 
   3  -4  17        5.07        7.27      3.40 o 
   4  -4  17       25.50       32.72      5.16 o 
   5  -4  17        0.00        2.70      3.69 o 
  -7  -3  17        0.07        0.00      4.21 o 
  -6  -3  17        2.41        5.51      4.86 o 
  -5  -3  17        9.62       10.69      5.83 o 
  -4  -3  17       49.44       34.98      8.58 o 
  -3  -3  17       83.43       86.33     11.99 o 
  -2  -3  17      135.66      159.10     24.46 o 
  -1  -3  17        1.54        2.20      1.75 o 
   0  -3  17       16.94       19.22      3.31 o 
   1  -3  17       12.02       22.02      3.46 o 
   2  -3  17       24.27       27.08      3.98 o 
   3  -3  17      163.67       98.15     52.64 o 
   4  -3  17        0.92        4.55      3.43 o 
   5  -3  17        5.83        5.19      4.18 o 
   6  -3  17        8.56       12.71      5.29 o 
  -7  -2  17        1.54        1.30      4.05 o 
  -6  -2  17        8.89        4.21      4.37 o 
  -5  -2  17       19.02       24.78      7.61 o 
  -4  -2  17      164.96      134.91     12.96 o 
  -3  -2  17      384.46      361.73     29.40 o 
  -2  -2  17        1.62        1.17      2.12 o 
  -1  -2  17       20.15       32.02      3.48 o 
   0  -2  17        0.72        0.00      1.47 o 
   1  -2  17        1.41        3.11      1.68 o 
   2  -2  17        2.35        1.78      1.83 o 
   3  -2  17       19.54       14.94      3.38 o 
   4  -2  17       70.21       68.04      8.44 o 
   5  -2  17        1.59        3.51      3.49 o 
   6  -2  17        0.54        0.68      3.94 o 
  -6  -1  17        0.49        0.00      3.08 o 
  -5  -1  17        0.43        2.28      2.46 o 
  -4  -1  17       32.53       35.88      5.58 o 
  -3  -1  17        0.38        3.31      2.49 o 
  -2  -1  17       72.93       57.43      6.18 o 
  -1  -1  17       92.55       84.25      6.18 o 
   0  -1  17       58.76       83.93     10.16 o 
   1  -1  17       68.26       67.36      4.65 o 
   2  -1  17      114.78      126.71      6.30 o 
   3  -1  17      226.57      198.51     14.25 o 
   4  -1  17       53.49       62.75     10.20 o 
   5  -1  17       25.02       28.85      7.69 o 
   6  -1  17        4.94        4.40      4.29 o 
  -8   0  17        2.39        5.96      4.05 o 
  -7   0  17        0.77        3.81      3.32 o 
  -6   0  17       15.72       15.78      8.50 o 
  -5   0  17       21.45       19.52      4.69 o 
  -4   0  17      131.11      133.04      8.58 o 
  -3   0  17        0.41        2.39      2.41 o 
  -2   0  17      171.82      177.57      9.05 o 
  -1   0  17       10.25       15.23      3.76 o 
   0   0  17        0.06        2.63      1.58 o 
   1   0  17        2.52        4.07      2.22 o 
   2   0  17       12.21        5.43      2.07 o 
   3   0  17        3.71        4.02      2.66 o 
   4   0  17        0.39        2.45      2.35 o 
   5   0  17        0.85        0.79      3.26 o 
   6   0  17        0.82        0.95      3.69 o 
  -8   1  17        0.12        2.32      3.53 o 
  -7   1  17       12.66       14.05      5.14 o 
  -6   1  17        5.90       11.89      4.24 o 
  -5   1  17       68.74       52.81      7.39 o 
  -4   1  17       14.12       27.40      5.14 o 
  -3   1  17        3.92        3.63      2.63 o 
  -2   1  17      105.25      118.88     11.01 o 
  -1   1  17        3.76        1.98      1.89 o 
   0   1  17        2.97        2.78      1.70 o 
   1   1  17        1.70        2.63      1.80 o 
   2   1  17       98.52       48.00     15.83 o 
   3   1  17       61.19       70.42      7.76 o 
   4   1  17       82.44       98.39      7.41 o 
   5   1  17       15.50       10.85      5.00 o 
   6   1  17        0.62        3.28      4.10 o 
  -7   2  17       15.24       19.13      5.37 o 
  -6   2  17        0.98        0.83      2.84 o 
  -5   2  17        2.35        4.37      4.70 o 
  -4   2  17      140.85      151.14      9.62 o 
  -3   2  17      133.27      123.56      8.29 o 
  -2   2  17       31.12       27.28      5.02 o 
  -1   2  17      307.50      345.18     13.40 o 
   0   2  17      548.24      461.95     11.52 o 
   1   2  17      249.62      220.51     19.68 o 
   2   2  17      576.38      486.93     56.33 o 
   3   2  17       39.78       40.89      5.36 o 
   4   2  17       41.41       43.42      5.75 o 
   5   2  17        2.09        5.27      3.01 o 
   6   2  17        0.18        0.00      3.48 o 
  -7   3  17        0.93        6.08      3.85 o 
  -6   3  17        2.27        3.87      3.03 o 
  -5   3  17       57.60       49.26      7.54 o 
  -4   3  17        2.50        2.83      2.69 o 
  -3   3  17        4.18        7.23      4.37 o 
  -2   3  17       11.33        9.94      2.78 o 
  -1   3  17       64.95       82.60      5.40 o 
   0   3  17       10.41       19.20      4.47 o 
   1   3  17       55.43       62.68      5.63 o 
   2   3  17       20.72       13.53      3.47 o 
   3   3  17        0.91        3.62      2.62 o 
   4   3  17       31.70       33.99      5.34 o 
   5   3  17        0.17        0.00      2.36 o 
  -7   4  17        5.60        8.94      5.34 o 
  -6   4  17        0.06        4.43      3.49 o 
  -5   4  17        0.50        0.37      3.14 o 
  -4   4  17        4.72        4.96      3.11 o 
  -3   4  17       15.87       23.86      5.16 o 
  -2   4  17       10.93       21.75      3.70 o 
  -1   4  17        7.88        6.96      3.32 o 
   0   4  17       20.24       18.23      4.64 o 
   1   4  17       10.46       17.98      5.02 o 
   2   4  17       37.61       46.26      5.68 o 
   3   4  17       47.38       53.60      9.88 o 
   4   4  17        3.88        5.69      3.04 o 
   5   4  17        0.36        2.43      3.00 o 
  -6   5  17        0.61        5.08      3.84 o 
  -5   5  17        4.51        6.07      3.78 o 
  -4   5  17        5.38        2.62      2.97 o 
  -3   5  17       25.06       28.28      4.59 o 
  -2   5  17       31.94       27.74      4.32 o 
  -1   5  17        1.02        2.68      4.70 o 
   0   5  17        4.28        5.00      3.25 o 
   1   5  17       16.24       23.91      5.44 o 
   2   5  17        5.79        6.32      3.09 o 
   3   5  17       11.91        8.37      3.39 o 
   4   5  17        1.19        3.19      3.12 o 
  -5   6  17        0.09        3.89      3.49 o 
  -4   6  17        5.80        7.83      3.99 o 
  -3   6  17       24.59       18.39      4.03 o 
  -2   6  17        3.41        5.35      3.56 o 
  -1   6  17       69.94       66.06      8.81 o 
   0   6  17       33.36       42.06      7.27 o 
   1   6  17       55.21       52.59      8.16 o 
   2   6  17       16.00       14.77      5.02 o 
   3   6  17        0.92        2.71      2.76 o 
  -4   7  17        0.77        1.02      3.32 o 
  -3   7  17        7.48       10.98      4.58 o 
  -2   7  17        0.18        0.47      3.02 o 
  -1   7  17       13.21       23.14      5.84 o 
   0   7  17        0.42        1.17      3.89 o 
   1   7  17        1.72        4.91      3.29 o 
   2   7  17        8.15       11.47      4.47 o 
  -1   8  17        5.93        3.76      3.81 o 
  -2  -8  18        6.78       13.93      5.02 o 
  -1  -8  18       27.19       44.60      9.96 o 
   0  -8  18       21.45       25.54      6.53 o 
   1  -8  18       17.58       25.18      6.96 o 
  -4  -7  18       13.82       14.58      7.13 o 
  -3  -7  18       14.05       18.89      5.44 o 
  -2  -7  18      169.80      148.71     10.88 o 
  -1  -7  18        5.27        7.24      3.80 o 
   0  -7  18       41.38       45.09      7.55 o 
   1  -7  18       28.01       33.99      6.81 o 
   2  -7  18        3.15        2.91      3.94 o 
   3  -7  18        1.80        4.22      3.77 o 
  -5  -6  18        5.78        6.64      5.34 o 
  -4  -6  18        8.63       13.77      6.32 o 
  -3  -6  18        0.00        0.00      3.56 o 
  -2  -6  18        0.48        0.96      2.74 o 
  -1  -6  18       28.58       28.83      5.76 o 
   0  -6  18        2.40        1.88      2.91 o 
   1  -6  18        0.64        4.90      3.46 o 
   2  -6  18       22.24       33.04      6.47 o 
   3  -6  18        2.84        6.88      3.89 o 
   4  -6  18        2.29        0.81      3.84 o 
  -6  -5  18        4.84        0.00      4.86 o 
  -5  -5  18       12.07       17.01      7.29 o 
  -4  -5  18       34.02       22.67      8.26 o 
  -3  -5  18        0.02        1.62      3.73 o 
  -2  -5  18        0.13        5.28      2.92 o 
  -1  -5  18        3.06        4.07      2.65 o 
   0  -5  18       68.62       73.54      8.22 o 
   1  -5  18       20.62       16.66      4.86 o 
   2  -5  18        0.78        0.00      2.75 o 
   3  -5  18       38.18       31.51      9.72 o 
   4  -5  18       17.54       14.55      4.92 o 
   5  -5  18       14.94       15.06      8.91 o 
  -6  -4  18        0.25        5.02      5.18 o 
  -5  -4  18       12.13        8.10      4.70 o 
  -4  -4  18        6.61        7.13      4.86 o 
  -3  -4  18       13.15       17.01      6.48 o 
  -2  -4  18        8.73        8.08      2.80 o 
  -1  -4  18      147.38      154.33      9.15 o 
   0  -4  18       20.65        9.78      8.42 o 
   1  -4  18       45.92       36.77      5.90 o 
   2  -4  18       26.77       47.36      7.04 o 
   3  -4  18       65.68       77.53      6.89 o 
   4  -4  18       30.38       34.53      5.16 o 
   5  -4  18        7.99        9.81      4.69 o 
  -7  -3  18        2.65        6.80      5.67 o 
  -6  -3  18        1.65        0.97      4.21 o 
  -5  -3  18        2.28        3.56      4.05 o 
  -4  -3  18       21.90       32.07      8.42 o 
  -3  -3  18       78.27       86.49     12.31 o 
  -2  -3  18      150.30      144.15     13.12 o 
  -1  -3  18        2.53        0.55      1.82 o 
   0  -3  18       66.52       62.23      4.74 o 
   1  -3  18       14.38       25.15      3.84 o 
   2  -3  18       12.77       17.64      3.46 o 
   3  -3  18       79.87       54.37     18.54 o 
   4  -3  18       35.85       42.31      7.77 o 
   5  -3  18        3.33        5.03      4.06 o 
  -7  -2  18        0.02        6.80      5.83 o 
  -6  -2  18        4.70        6.64      5.18 o 
  -5  -2  18        0.13        3.24      4.05 o 
  -4  -2  18       89.60       57.82     11.01 o 
  -3  -2  18      263.16      241.30     11.09 o 
  -2  -2  18       49.53       51.61      5.90 o 
  -1  -2  18        8.24       11.82      3.37 o 
   0  -2  18      238.09      274.57      8.78 o 
   1  -2  18        0.61        2.47      1.79 o 
   2  -2  18       41.32       31.25      4.21 o 
   3  -2  18        8.27        8.58      3.66 o 
   4  -2  18        2.22        1.67      3.11 o 
   5  -2  18        0.14        0.00      3.04 o 
   6  -2  18        0.02        4.01      4.16 o 
  -7  -1  18        4.24        4.05      4.86 o 
  -6  -1  18        1.57        5.98      3.53 o 
  -5  -1  18        2.40        1.59      2.44 o 
  -4  -1  18        0.28        1.44      2.46 o 
  -3  -1  18        0.00        4.99      2.97 o 
  -2  -1  18        2.82        3.08      2.46 o 
  -1  -1  18       24.82       15.73      3.81 o 
   0  -1  18        5.98        3.01      1.68 o 
   1  -1  18       47.44       43.43      4.42 o 
   2  -1  18       20.05       19.78      3.49 o 
   3  -1  18       94.07      100.86     10.61 o 
   4  -1  18        0.52        0.00      2.96 o 
   5  -1  18        5.25       12.89      4.67 o 
   6  -1  18        0.58        1.70      4.12 o 
  -7   0  18        0.11        5.19      3.42 o 
  -6   0  18        6.30        9.59      3.92 o 
  -5   0  18       16.55       23.48      5.07 o 
  -4   0  18      187.92      197.41     10.62 o 
  -3   0  18       34.50       40.84      7.05 o 
  -2   0  18       51.15       35.19      8.91 o 
  -1   0  18       23.73       24.68      4.50 o 
   0   0  18      149.16      173.99      8.76 o 
   1   0  18       79.69       86.87      5.09 o 
   2   0  18        6.80        7.64      5.57 o 
   3   0  18        9.82        9.04      3.05 o 
   4   0  18       13.16       12.83      3.50 o 
   5   0  18        0.01        2.94      3.46 o 
   6   0  18        0.30        0.00      3.38 o 
  -7   1  18        4.68        6.60      3.99 o 
  -6   1  18        1.98        6.20      3.72 o 
  -5   1  18       22.63       25.15      5.21 o 
  -4   1  18       16.87       23.53      5.09 o 
  -3   1  18        0.77        2.51      2.52 o 
  -2   1  18      194.45      198.01     13.85 o 
  -1   1  18       52.45       57.02      8.66 o 
   0   1  18      829.80      807.17     16.29 o 
   1   1  18        0.64        0.15      1.93 o 
   2   1  18     1054.50     1022.85     55.02 o 
   3   1  18      176.42      157.25     11.42 o 
   4   1  18       17.35       19.07      4.17 o 
   5   1  18        1.08        4.99      3.94 o 
   6   1  18        3.90        3.75      4.41 o 
  -7   2  18        0.00        3.00      3.18 o 
  -6   2  18        0.28        1.62      2.84 o 
  -5   2  18        1.90        7.05      3.38 o 
  -4   2  18       97.19       71.01      8.13 o 
  -3   2  18      191.55      203.34     10.80 o 
  -2   2  18        2.81        4.77      2.95 o 
  -1   2  18      301.66      323.95     10.40 o 
   0   2  18      108.11      125.39      8.70 o 
   1   2  18        7.31        7.79      2.63 o 
   2   2  18      522.21      521.24     16.37 o 
   3   2  18        1.31        5.59      2.82 o 
   4   2  18       80.01       76.06      7.35 o 
   5   2  18       15.58       14.58      4.30 o 
  -7   3  18        2.59        2.05      3.48 o 
  -6   3  18        2.45        3.85      3.20 o 
  -5   3  18       72.75       68.20      8.99 o 
  -4   3  18       42.29       47.00      7.10 o 
  -3   3  18        0.04        2.23      2.57 o 
  -2   3  18        0.00        2.25      1.92 o 
  -1   3  18       54.06       63.58      5.78 o 
   0   3  18       28.13       43.40      6.81 o 
   1   3  18       46.12       51.73      7.38 o 
   2   3  18       19.76       26.84      4.42 o 
   3   3  18      114.29       93.85      7.41 o 
   4   3  18       72.76       83.60      7.84 o 
   5   3  18        1.52        0.70      3.01 o 
  -6   4  18        0.56        3.85      3.61 o 
  -5   4  18        0.01        2.27      2.92 o 
  -4   4  18        2.45        6.02      3.56 o 
  -3   4  18       14.33        4.73      3.04 o 
  -2   4  18        6.15        3.30      2.21 o 
  -1   4  18       24.26       17.80      4.66 o 
   0   4  18        4.33        5.34      3.02 o 
   1   4  18       16.00       10.68      4.01 o 
   2   4  18       82.80       78.08     12.23 o 
   3   4  18        4.27        7.27      3.30 o 
   4   4  18        0.02        4.06      2.92 o 
  -6   5  18        3.09        8.22      4.36 o 
  -5   5  18        2.37        6.07      3.84 o 
  -4   5  18        0.38        6.72      3.66 o 
  -3   5  18       86.49       90.64      7.24 o 
  -2   5  18        9.35       13.28      4.70 o 
  -1   5  18        4.78        6.07      3.55 o 
   0   5  18       10.00        7.06      3.72 o 
   1   5  18       28.04       39.98      8.26 o 
   2   5  18        6.04       15.37      4.69 o 
   3   5  18        1.06        4.23      2.94 o 
   4   5  18        0.09        3.13      3.34 o 
  -5   6  18       12.99       13.26      5.26 o 
  -4   6  18        1.12        3.24      3.46 o 
  -3   6  18        4.26       10.36      4.04 o 
  -2   6  18        0.05        4.45      3.38 o 
  -1   6  18        8.03        7.11      3.73 o 
   0   6  18        4.63        9.55      3.99 o 
   1   6  18       68.95       56.24      8.35 o 
   2   6  18        5.56       10.66      4.41 o 
   3   6  18        3.03        0.92      3.26 o 
  -4   7  18        0.01        7.94      6.32 o 
  -3   7  18        3.05        0.00      3.31 o 
  -2   7  18        8.76       16.12      5.50 o 
  -1   7  18        0.92        1.81      3.38 o 
   0   7  18        6.37        9.33      4.28 o 
   1   7  18        2.44        5.83      3.89 o 
  -1  -8  19        5.05       12.67      5.02 o 
   0  -8  19        0.01        0.00      3.55 o 
  -4  -7  19        0.09        0.00      4.53 o 
  -3  -7  19       38.90       42.11     10.85 o 
  -2  -7  19       14.51       17.79      5.67 o 
  -1  -7  19       20.34       22.08      5.70 o 
   0  -7  19        0.70        0.00      3.18 o 
   1  -7  19        0.40        0.13      3.15 o 
   2  -7  19        4.79        6.93      4.12 o 
  -5  -6  19        0.00        1.94      5.18 o 
  -4  -6  19        0.02        1.30      4.53 o 
  -3  -6  19        2.82        5.02      5.18 o 
  -2  -6  19        0.56        0.00      2.41 o 
  -1  -6  19       35.63       32.71      6.41 o 
   0  -6  19        7.37        6.77      4.37 o 
   1  -6  19       25.06       29.28      6.36 o 
   2  -6  19       13.53       13.70      4.74 o 
   3  -6  19        3.81        1.94      3.32 o 
  -6  -5  19        0.05        0.00      4.53 o 
  -5  -5  19        0.05        5.67      4.70 o 
  -4  -5  19        2.04        2.43      4.37 o 
  -3  -5  19       13.90       11.01      5.67 o 
  -2  -5  19        2.13        0.65      4.05 o 
  -1  -5  19       51.78       18.10     24.54 o 
   0  -5  19       19.46       16.72      4.50 o 
   1  -5  19       31.58       27.05      5.61 o 
   2  -5  19       32.23       39.25      6.80 o 
   3  -5  19        0.00        5.43      3.69 o 
   4  -5  19        0.16        1.53      3.48 o 
  -6  -4  19        6.60        8.58      6.32 o 
  -5  -4  19        0.00        0.97      3.56 o 
  -4  -4  19        0.43        0.00      3.08 o 
  -3  -4  19       80.66      100.42     12.15 o 
  -2  -4  19        0.70        1.13      3.40 o 
  -1  -4  19        7.89       10.46      3.58 o 
   0  -4  19       46.92       21.66     27.45 o 
   1  -4  19        4.14        0.00      2.35 o 
   2  -4  19        0.35        3.54      2.97 o 
   3  -4  19        1.30        2.37      2.50 o 
   4  -4  19       13.58        8.91      4.24 o 
   5  -4  19        2.13        2.81      4.23 o 
  -7  -3  19        0.95        3.40      5.02 o 
  -6  -3  19        0.30        1.30      3.89 o 
  -5  -3  19        9.06       23.16      8.26 o 
  -4  -3  19        2.88        4.05      4.21 o 
  -3  -3  19        0.75        0.00      3.08 o 
  -2  -3  19       21.26       23.32      7.13 o 
  -1  -3  19        0.00        4.21      3.73 o 
   0  -3  19        6.55        7.90      2.47 o 
   1  -3  19       31.73       30.36      8.31 o 
   2  -3  19        2.01        2.74      2.12 o 
   3  -3  19       31.35       31.90      8.97 o 
   4  -3  19        9.63        2.62      3.69 o 
   5  -3  19        0.98        5.88      4.12 o 
  -7  -2  19        0.17        0.00      3.73 o 
  -6  -2  19        0.07        0.97      3.73 o 
  -5  -2  19       27.82       28.99      8.75 o 
  -4  -2  19       31.33       48.91     10.20 o 
  -3  -2  19       24.26       22.03      6.80 o 
  -2  -2  19        0.87        2.70      2.57 o 
  -1  -2  19       96.00      100.20      8.18 o 
   0  -2  19        2.48        5.82      2.06 o 
   1  -2  19       56.40       45.51      5.65 o 
   2  -2  19       13.61       20.45      3.60 o 
   3  -2  19       91.50       93.88      8.69 o 
   4  -2  19       35.18       35.34      6.87 o 
   5  -2  19        1.04        0.37      3.57 o 
  -7  -1  19        6.47       12.63      6.80 o 
  -6  -1  19       16.57       17.17      6.80 o 
  -5  -1  19        1.22        4.01      3.09 o 
  -4  -1  19        0.03        1.59      4.37 o 
  -3  -1  19       56.61       75.09      9.56 o 
  -2  -1  19        5.12        9.96      3.55 o 
  -1  -1  19        7.15        2.52      2.33 o 
   0  -1  19        0.65        4.03      2.40 o 
   1  -1  19       84.87       89.13      6.23 o 
   2  -1  19        1.08        3.82      2.63 o 
   3  -1  19      129.15      130.65     16.60 o 
   4  -1  19        0.54        2.22      3.38 o 
   5  -1  19        3.31        4.46      4.12 o 
  -7   0  19        0.88        6.03      4.08 o 
  -6   0  19        5.35        5.49      3.54 o 
  -5   0  19        0.71        3.45      3.07 o 
  -4   0  19      289.09      275.10     12.71 o 
  -3   0  19      156.80      161.20      9.54 o 
  -2   0  19       17.78       21.47      4.52 o 
  -1   0  19       45.12       46.65      6.01 o 
   0   0  19       35.98       50.58      9.64 o 
   1   0  19        5.00        6.70      3.31 o 
   2   0  19       24.24       18.21      4.86 o 
   3   0  19        2.00        4.11      2.69 o 
   4   0  19       15.95       22.50      5.90 o 
   5   0  19        0.33        2.03      3.54 o 
  -7   1  19        0.00        2.12      3.43 o 
  -6   1  19       18.30       22.98      5.48 o 
  -5   1  19        4.17        5.10      3.23 o 
  -4   1  19      565.64      582.84     18.89 o 
  -3   1  19      135.39      121.57      8.52 o 
  -2   1  19      299.92      286.24     16.44 o 
  -1   1  19       90.21       88.51      9.15 o 
   0   1  19        0.01        2.41      2.62 o 
   1   1  19       17.16       21.72      4.98 o 
   2   1  19      288.99      265.24     11.48 o 
   3   1  19      285.52      256.04     18.24 o 
   4   1  19       22.00       31.99      5.40 o 
   5   1  19        0.09        1.88      3.73 o 
  -7   2  19        4.17       10.51      6.07 o 
  -6   2  19        0.07        1.12      3.15 o 
  -5   2  19       36.76       52.11      7.66 o 
  -4   2  19       20.62       26.02      5.38 o 
  -3   2  19        0.07        3.57      2.82 o 
  -2   2  19      714.33      739.41     19.81 o 
  -1   2  19        8.76       18.41      4.35 o 
   0   2  19      667.02      666.76     20.65 o 
   1   2  19       66.46       75.47      8.47 o 
   2   2  19       71.49       64.12      6.39 o 
   3   2  19        1.92        5.53      2.97 o 
   4   2  19       37.10       33.20      5.96 o 
   5   2  19        2.65        4.80      4.29 o 
  -7   3  19        0.11        1.17      3.65 o 
  -6   3  19        1.54        4.52      3.62 o 
  -5   3  19       72.45       58.74      8.04 o 
  -4   3  19       62.90       45.29      9.31 o 
  -3   3  19        9.51       10.69      3.89 o 
  -2   3  19        3.11        2.12      3.64 o 
  -1   3  19      187.92      215.32     11.84 o 
   0   3  19      102.79      113.56      8.82 o 
   1   3  19       28.12       16.12      4.61 o 
   2   3  19       78.01       69.24      8.76 o 
   3   3  19      118.03      118.99      8.16 o 
   4   3  19       12.19       12.78      4.05 o 
   5   3  19        8.67       12.24      4.02 o 
  -6   4  19        0.40        0.77      3.53 o 
  -5   4  19        1.06        0.00      2.49 o 
  -4   4  19        3.37        7.82      3.87 o 
  -3   4  19        0.00        1.44      2.63 o 
  -2   4  19        0.08        0.99      1.95 o 
  -1   4  19        7.69       13.88      4.17 o 
   0   4  19       30.68       25.92      5.78 o 
   1   4  19       25.13       32.42      6.47 o 
   2   4  19      123.62      124.94      9.96 o 
   3   4  19        3.06        2.30      2.90 o 
   4   4  19        0.09        1.01      2.71 o 
  -6   5  19        4.28        6.05      4.35 o 
  -5   5  19       37.54       26.90      6.22 o 
  -4   5  19        5.15        7.18      4.00 o 
  -3   5  19        0.17        1.09      2.39 o 
  -2   5  19        1.74        0.48      2.92 o 
  -1   5  19        0.10        1.74      2.92 o 
   0   5  19        6.11        5.75      3.95 o 
   1   5  19        3.67        4.15      3.11 o 
   2   5  19        1.41        3.22      3.35 o 
   3   5  19        1.04        5.91      3.89 o 
  -5   6  19        7.25        5.58      4.15 o 
  -4   6  19        0.81        2.51      3.64 o 
  -3   6  19        7.30       10.35      4.18 o 
  -2   6  19        4.89        0.75      3.41 o 
  -1   6  19        5.75        4.59      3.38 o 
   0   6  19        0.28        0.28      2.92 o 
   1   6  19        2.51        9.05      4.00 o 
   2   6  19        9.07        4.14      3.76 o 
  -3   7  19        0.46        5.44      4.20 o 
  -2   7  19        0.24        3.54      3.54 o 
  -1   7  19        1.60        3.76      4.94 o 
   0   7  19        1.51        2.92      3.44 o 
  -3  -7  20        4.58        9.56      6.64 o 
  -2  -7  20        8.58        8.42      6.15 o 
  -1  -7  20        9.11       15.63      5.40 o 
   0  -7  20       13.37       10.90      4.79 o 
   1  -7  20       24.05       37.83      7.50 o 
   2  -7  20        2.72        0.63      3.54 o 
  -4  -6  20        0.16        0.00      3.73 o 
  -3  -6  20        0.57        2.59      4.53 o 
  -2  -6  20        0.01        1.62      4.37 o 
  -1  -6  20       11.00       14.55      4.50 o 
   0  -6  20       75.61       84.74      9.56 o 
   1  -6  20       29.24       36.69      7.20 o 
   2  -6  20       11.91       16.75      6.96 o 
   3  -6  20       20.99       30.28      6.93 o 
  -5  -5  20        1.45        2.75      4.70 o 
  -4  -5  20        0.49        0.00      3.89 o 
  -3  -5  20        5.00        6.48      5.18 o 
  -2  -5  20       29.65       33.69      9.23 o 
  -1  -5  20       25.74       25.56      5.21 o 
   0  -5  20        1.09        0.00      2.91 o 
   1  -5  20       24.42       28.80      6.18 o 
   2  -5  20        7.76       14.83      4.75 o 
   3  -5  20       21.38       30.41      6.41 o 
   4  -5  20        0.41        5.29      3.85 o 
  -6  -4  20        7.54        5.99      5.67 o 
  -5  -4  20        4.22        3.89      4.70 o 
  -4  -4  20        3.62        0.81      3.89 o 
  -3  -4  20       40.20       30.29      8.42 o 
  -2  -4  20       12.06        6.15      4.53 o 
  -1  -4  20       14.15       25.59      7.77 o 
   0  -4  20       11.41        4.31      3.03 o 
   1  -4  20       56.02       87.91      8.81 o 
   2  -4  20        3.05        0.00      2.69 o 
   3  -4  20        6.24        8.33      3.89 o 
   4  -4  20        0.38        0.88      3.42 o 
  -6  -3  20        0.05        0.00      3.73 o 
  -5  -3  20        0.20        0.32      3.89 o 
  -4  -3  20        5.23        8.58      5.02 o 
  -3  -3  20       22.42       16.03      6.64 o 
  -2  -3  20        1.33        1.62      3.89 o 
  -1  -3  20        9.85       17.65      6.48 o 
   0  -3  20        0.01        2.23      2.33 o 
   1  -3  20       87.87       44.44     25.75 o 
   2  -3  20        6.13        9.58      2.98 o 
   3  -3  20       34.59       50.45      8.75 o 
   4  -3  20        1.20        0.00      3.81 o 
   5  -3  20       19.43       30.09      6.80 o 
  -7  -2  20        0.88        1.78      4.86 o 
  -6  -2  20        1.84        5.18      5.18 o 
  -5  -2  20       23.23       12.80      6.64 o 
  -4  -2  20       15.73       11.34      5.34 o 
  -3  -2  20       75.45       87.78     12.80 o 
  -2  -2  20       16.04       14.12      4.37 o 
  -1  -2  20       50.45       42.02      5.83 o 
   0  -2  20        1.56        0.00      2.12 o 
   1  -2  20      151.59      169.81     23.88 o 
   2  -2  20        0.41        3.06      2.20 o 
   3  -2  20       90.74       94.63      9.56 o 
   4  -2  20        5.07        6.39      4.10 o 
   5  -2  20       20.68       25.19      6.36 o 
  -7  -1  20        2.31        1.30      5.02 o 
  -6  -1  20        8.48        3.73      5.02 o 
  -5  -1  20        1.15        4.74      3.25 o 
  -4  -1  20       21.61       18.94      4.86 o 
  -3  -1  20        4.36        2.49      3.48 o 
  -2  -1  20      115.23      106.07      7.61 o 
  -1  -1  20        1.11        1.71      2.28 o 
   0  -1  20       19.56       28.02     10.28 o 
   1  -1  20       24.56       26.40      3.80 o 
   2  -1  20        8.17        2.88      5.43 o 
   3  -1  20      164.46      168.07     27.86 o 
   4  -1  20        0.60        2.69      3.62 o 
   5  -1  20        1.50        1.09      3.77 o 
  -7   0  20        0.07        0.00      3.14 o 
  -6   0  20        5.52        6.94      3.95 o 
  -5   0  20        6.18       13.12      6.15 o 
  -4   0  20      204.63      179.89     15.47 o 
  -3   0  20       27.86       19.28      4.87 o 
  -2   0  20       11.79       12.13      3.66 o 
  -1   0  20       43.35       55.92      6.55 o 
   0   0  20       62.51       74.96      6.85 o 
   1   0  20      104.12      116.61     12.15 o 
   2   0  20       13.33        9.31      3.78 o 
   3   0  20        1.96        0.00      2.16 o 
   4   0  20       12.18       14.53      4.94 o 
   5   0  20        0.00        0.00      3.35 o 
  -7   1  20        0.59        2.67      4.53 o 
  -6   1  20        1.54        2.33      4.86 o 
  -5   1  20        2.85        6.45      3.38 o 
  -4   1  20      289.90      279.57     13.57 o 
  -3   1  20       49.99       52.30      7.16 o 
  -2   1  20      471.11      450.05     15.78 o 
  -1   1  20        0.06        3.29      5.26 o 
   0   1  20      582.03      538.69     25.27 o 
   1   1  20        3.71        5.34      3.43 o 
   2   1  20       89.90       88.77      7.52 o 
   3   1  20       69.65       78.03      7.53 o 
   4   1  20        4.64        3.48      2.86 o 
   5   1  20        2.30        8.57      4.63 o 
  -7   2  20        0.69        3.59      4.00 o 
  -6   2  20       14.59       16.50      8.58 o 
  -5   2  20       27.24       39.40      7.10 o 
  -4   2  20      218.44      210.21     12.07 o 
  -3   2  20       87.15      111.42     18.06 o 
  -2   2  20        0.20        2.11      4.86 o 
  -1   2  20        1.04        4.31      2.91 o 
   0   2  20        9.16       12.24      4.05 o 
   1   2  20        1.55        0.80      2.74 o 
   2   2  20       46.34       47.29      7.44 o 
   3   2  20        0.32        0.06      2.54 o 
   4   2  20      174.30      170.78     14.45 o 
   5   2  20        0.16        0.00      3.57 o 
  -6   3  20        0.10        0.00      2.98 o 
  -5   3  20        3.08        5.93      3.72 o 
  -4   3  20      122.15      142.07     10.19 o 
  -3   3  20        2.19        0.27      2.53 o 
  -2   3  20        1.78        0.00      2.28 o 
  -1   3  20        0.00        6.76      3.53 o 
   0   3  20        2.56        3.40      2.92 o 
   1   3  20        4.62        9.88      4.01 o 
   2   3  20       39.40       51.17      7.75 o 
   3   3  20       84.50       66.95      7.14 o 
   4   3  20        0.43        3.83      3.19 o 
  -6   4  20        0.02        2.38      3.92 o 
  -5   4  20        8.83       11.32      8.66 o 
  -4   4  20        0.48        0.00      2.69 o 
  -3   4  20        0.08        0.00      4.53 o 
  -2   4  20       44.14       57.25      8.30 o 
  -1   4  20        5.26        3.81      3.49 o 
   0   4  20        0.16        3.45      2.92 o 
   1   4  20       17.31       19.26      4.98 o 
   2   4  20       45.36       42.62      7.60 o 
   3   4  20        5.42        2.11      3.48 o 
   4   4  20        0.92        1.40      3.05 o 
  -5   5  20       38.48       41.26      7.79 o 
  -4   5  20       20.14       24.68      5.84 o 
  -3   5  20        5.48        0.00      4.21 o 
  -2   5  20        3.21        2.01      3.32 o 
  -1   5  20       34.63       38.16      7.08 o 
   0   5  20        9.21        6.29      4.45 o 
   1   5  20        0.04        0.08      2.57 o 
   2   5  20        7.02        5.89      3.70 o 
   3   5  20        0.92        3.15      3.81 o 
  -4   6  20        2.35        3.88      3.89 o 
  -3   6  20        0.01        3.86      3.30 o 
  -2   6  20        0.35        4.16      3.64 o 
  -1   6  20        2.13        3.81      3.78 o 
   0   6  20        2.52        3.45      3.53 o 
   1   6  20       15.50       17.66      5.13 o 
   2   6  20        9.06       14.82      5.09 o 
  -1   7  20        0.10        0.00      3.43 o 
  -2  -7  21        6.94       11.34      6.96 o 
  -1  -7  21        6.03        1.53      3.95 o 
   0  -7  21        1.50        4.37      3.71 o 
   1  -7  21        3.40        6.55      4.29 o 
  -4  -6  21        2.00        0.00      4.53 o 
  -3  -6  21        1.11        0.00      4.37 o 
  -2  -6  21        5.44        8.26      5.67 o 
  -1  -6  21        4.27        8.21      4.05 o 
   0  -6  21       17.73       20.27      5.61 o 
   1  -6  21        2.82        9.26      3.99 o 
   2  -6  21        5.62        8.84      3.99 o 
  -5  -5  21        0.03        0.00      3.89 o 
  -4  -5  21        0.03        5.02      5.02 o 
  -3  -5  21        2.62        2.75      4.70 o 
  -2  -5  21        1.83        5.51      5.83 o 
  -1  -5  21        5.60        3.40      4.53 o 
   0  -5  21        0.96        2.60      3.03 o 
   1  -5  21        5.36        5.36      3.46 o 
   2  -5  21        2.46        7.10      3.68 o 
   3  -5  21        3.11        2.29      3.61 o 
  -6  -4  21        3.07        4.53      5.83 o 
  -5  -4  21       15.08       13.93      6.96 o 
  -4  -4  21        0.60        0.00      3.73 o 
  -3  -4  21        6.25        6.32      5.02 o 
  -2  -4  21        1.72        2.27      4.37 o 
  -1  -4  21        1.19        2.59      3.73 o 
   0  -4  21       81.54      110.73      8.65 o 
   1  -4  21        3.04        6.91      3.48 o 
   2  -4  21        1.24        0.00      2.80 o 
   3  -4  21        0.63        2.60      3.27 o 
   4  -4  21        0.41        4.70      5.67 o 
  -6  -3  21        0.28        2.92      4.70 o 
  -5  -3  21       19.76       12.63      7.29 o 
  -4  -3  21       22.80       18.95      6.80 o 
  -3  -3  21       80.36       86.97     13.28 o 
  -2  -3  21        8.37        6.96      4.70 o 
  -1  -3  21      117.41      122.61     12.63 o 
   0  -3  21        0.35        1.62      3.89 o 
   1  -3  21        1.70        1.03      2.05 o 
   2  -3  21       38.57       33.31      4.77 o 
   3  -3  21        0.08        0.81      3.48 o 
   4  -3  21        2.83        1.16      3.48 o 
  -6  -2  21        5.72        5.83      5.34 o 
  -5  -2  21       15.95       19.27      7.29 o 
  -4  -2  21       10.50        8.58      5.34 o 
  -3  -2  21       93.48       93.45     11.34 o 
  -2  -2  21        1.23        2.75      4.05 o 
  -1  -2  21       67.76       72.02      7.35 o 
   0  -2  21       13.35       15.77      4.12 o 
   1  -2  21      111.83       98.81     28.13 o 
   2  -2  21        5.15        6.17      3.41 o 
   3  -2  21       28.74       20.65      5.38 o 
   4  -2  21        5.55       10.97      4.52 o 
   5  -2  21        4.64        0.61      4.20 o 
  -7  -1  21        0.89        2.59      5.34 o 
  -6  -1  21        0.58        0.49      3.89 o 
  -5  -1  21        5.39        9.56      5.83 o 
  -4  -1  21        5.92       10.43      3.72 o 
  -3  -1  21        2.05        1.20      2.92 o 
  -2  -1  21       71.98       75.96      7.19 o 
  -1  -1  21        0.06        1.26      2.40 o 
   0  -1  21       48.57       21.14     11.42 o 
   1  -1  21       35.70       26.40      4.96 o 
   2  -1  21        2.03        3.98      2.84 o 
   3  -1  21       31.07       23.91      5.83 o 
   4  -1  21        0.18        3.32      3.66 o 
   5  -1  21        7.43       12.34      5.38 o 
  -6   0  21        5.65        8.91      5.51 o 
  -5   0  21        3.81        7.40      3.48 o 
  -4   0  21        1.16        4.68      3.02 o 
  -3   0  21      317.07      329.21     14.19 o 
  -2   0  21       85.80       86.95      7.86 o 
  -1   0  21        3.03        2.08      2.44 o 
   0   0  21        2.14        4.91      2.75 o 
   1   0  21       99.31       89.73     11.18 o 
   2   0  21       19.48       21.38      5.05 o 
   3   0  21       25.56       23.65      5.74 o 
   4   0  21        2.69        0.00      3.06 o 
   5   0  21        8.21        8.08      4.87 o 
  -7   1  21        2.51        0.87      3.72 o 
  -6   1  21       42.68       48.77     12.96 o 
  -5   1  21        0.03        0.99      3.18 o 
  -4   1  21        4.34       15.54      4.98 o 
  -3   1  21        0.69        1.95      3.14 o 
  -2   1  21       87.78      118.71      8.68 o 
  -1   1  21       32.70       44.63      6.52 o 
   0   1  21       12.33       16.20      7.13 o 
   1   1  21       37.11       44.70      7.15 o 
   2   1  21        4.78        5.62      3.50 o 
   3   1  21       32.73       28.70      5.00 o 
   4   1  21        0.06        0.00      2.67 o 
  -6   2  21        1.73        7.61      4.01 o 
  -5   2  21       16.31       19.27      5.21 o 
  -4   2  21      143.05      143.87     10.53 o 
  -3   2  21      168.75      163.33     10.47 o 
  -2   2  21       51.89       26.18     23.97 o 
  -1   2  21       78.05       87.78     13.12 o 
   0   2  21      106.83      113.89     12.07 o 
   1   2  21        0.06        2.25      2.80 o 
   2   2  21       15.50       12.98      4.50 o 
   3   2  21       18.99       17.71      4.95 o 
   4   2  21       30.95       38.79      6.06 o 
  -6   3  21        4.34        4.94      3.96 o 
  -5   3  21        6.50        7.21      3.89 o 
  -4   3  21       24.14       29.86      6.09 o 
  -3   3  21        4.97        7.18      3.77 o 
  -2   3  21        7.56        4.09      2.99 o 
  -1   3  21       41.16       51.52      7.76 o 
   0   3  21        0.01        2.51      2.86 o 
   1   3  21        9.72       16.28      4.92 o 
   2   3  21       11.29       13.36      4.70 o 
   3   3  21        6.90        6.91      3.87 o 
   4   3  21        0.12        4.69      3.25 o 
  -5   4  21        7.55        8.86      4.32 o 
  -4   4  21       13.35       13.81      4.79 o 
  -3   4  21        0.09        1.68      2.94 o 
  -2   4  21        9.00        1.63      5.83 o 
  -1   4  21       10.43        9.65      4.33 o 
   0   4  21        2.12        6.94      3.72 o 
   1   4  21        6.11        6.42      3.38 o 
   2   4  21        5.71       10.75      4.46 o 
   3   4  21        2.25        3.95      3.71 o 
  -5   5  21       20.79       19.60      5.84 o 
  -4   5  21       14.04       18.19      5.16 o 
  -3   5  21        0.21        0.00      3.89 o 
  -2   5  21        0.79        4.36      4.13 o 
  -1   5  21        5.71        0.19      2.99 o 
   0   5  21        4.52       11.79      4.59 o 
   1   5  21        7.95       11.20      4.64 o 
   2   5  21       14.38       20.65      5.72 o 
  -3   6  21        0.08        0.58      3.23 o 
  -2   6  21        0.26        0.28      3.23 o 
  -1   6  21        4.00        4.66      3.77 o 
   0   6  21        3.73        9.38      4.41 o 
   1   6  21       30.73       20.30      5.60 o 
  -1  -7  22       13.53       12.31      7.13 o 
  -3  -6  22        3.36        6.15      5.51 o 
  -2  -6  22        8.83       11.82      7.13 o 
  -1  -6  22       42.76       41.79     10.69 o 
   0  -6  22        2.75        8.58      4.38 o 
   1  -6  22        5.47       10.57      4.47 o 
   2  -6  22        5.36       11.82      4.69 o 
  -4  -5  22        0.02        5.34      5.18 o 
  -3  -5  22        4.61        4.53      4.37 o 
  -2  -5  22        2.32       10.37      6.32 o 
  -1  -5  22       74.73       87.46     14.90 o 
   0  -5  22        2.12        3.24      5.02 o 
   1  -5  22       86.65       93.27     10.03 o 
   2  -5  22        3.57        3.08      3.21 o 
   3  -5  22        6.09        9.64      4.47 o 
  -5  -4  22        1.86        3.89      5.18 o 
  -4  -4  22        0.95        2.43      4.86 o 
  -3  -4  22        1.01        2.59      4.21 o 
  -2  -4  22        2.28        0.00      3.56 o 
  -1  -4  22       53.84       63.98     12.80 o 
   0  -4  22        5.45        7.45      5.34 o 
   1  -4  22       59.40       51.40      9.15 o 
   2  -4  22        2.15        5.30      3.54 o 
   3  -4  22       13.38       13.44      6.96 o 
  -6  -3  22        0.23        3.56      4.53 o 
  -5  -3  22        6.58       11.66      6.15 o 
  -4  -3  22        9.68       24.78      7.61 o 
  -3  -3  22       34.41       25.27      7.77 o 
  -2  -3  22        0.05        2.11      3.56 o 
  -1  -3  22       99.48       80.50     12.47 o 
   0  -3  22       13.36       25.43      7.94 o 
   1  -3  22      139.14      173.07     10.36 o 
   2  -3  22        0.84        3.62      2.99 o 
   3  -3  22       54.33       63.32      9.64 o 
   4  -3  22        0.13        5.73      4.33 o 
  -6  -2  22        1.31        1.94      4.53 o 
  -5  -2  22       13.36       19.11      6.96 o 
  -4  -2  22        0.01        2.43      3.89 o 
  -3  -2  22        5.83        3.24      3.89 o 
  -2  -2  22        1.97        3.24      3.73 o 
  -1  -2  22        5.75        7.13      3.37 o 
   0  -2  22        1.98        3.19      2.74 o 
   1  -2  22       21.55        2.15      8.02 o 
   2  -2  22        0.07        0.00      2.60 o 
   3  -2  22       73.62       96.12      9.31 o 
   4  -2  22        0.22        5.48      3.92 o 
  -6  -1  22        2.30        5.51      5.18 o 
  -5  -1  22        7.47        9.72      5.99 o 
  -4  -1  22        8.94        7.81      3.69 o 
  -3  -1  22        3.74        1.70      2.68 o 
  -2  -1  22       24.60       16.15      4.51 o 
  -1  -1  22        3.23        7.26      3.20 o 
   0  -1  22       11.29        2.34      2.83 o 
   1  -1  22        1.30        1.13      3.73 o 
   2  -1  22       25.54       30.18      5.71 o 
   3  -1  22        1.37        0.91      3.19 o 
   4  -1  22        0.00        2.00      3.96 o 
  -6   0  22        4.55        0.55      3.09 o 
  -5   0  22        1.81        4.97      3.54 o 
  -4   0  22        5.52        5.80      3.58 o 
  -3   0  22      227.39      220.59     11.91 o 
  -2   0  22       38.78       45.65      6.80 o 
  -1   0  22       53.62       59.27      7.26 o 
   0   0  22        3.63        2.13      2.83 o 
   1   0  22       11.43       11.99      5.67 o 
   2   0  22        6.90        2.92      4.70 o 
   3   0  22        0.08        4.00      3.54 o 
   4   0  22        1.47        7.45      4.19 o 
  -6   1  22       17.19       14.04      4.79 o 
  -5   1  22        1.81        0.00      2.92 o 
  -4   1  22       43.45       37.90      6.93 o 
  -3   1  22        0.26        2.79      2.95 o 
  -2   1  22      413.40      350.04     14.68 o 
  -1   1  22       16.11       24.33      5.21 o 
   0   1  22      175.20      177.51     15.71 o 
   1   1  22        0.22        0.97      3.89 o 
   2   1  22       42.58       40.70      6.99 o 
   3   1  22        0.03        0.51      3.14 o 
   4   1  22       16.76       17.97      4.73 o 
  -6   2  22        1.25        5.45      3.95 o 
  -5   2  22        4.02        7.81      8.26 o 
  -4   2  22        4.26        4.79      3.66 o 
  -3   2  22       48.51       41.79     10.53 o 
  -2   2  22        2.68        1.19      2.16 o 
  -1   2  22        1.19        1.46      4.37 o 
   0   2  22        8.64        7.15      3.80 o 
   1   2  22        3.84        5.32      3.34 o 
   2   2  22       28.36       31.54      6.52 o 
   3   2  22       11.48       13.80      4.98 o 
   4   2  22        0.03        3.55      3.05 o 
  -6   3  22        2.60        5.24      4.08 o 
  -5   3  22        0.67        2.72      7.69 o 
  -4   3  22       27.48       29.58      6.16 o 
  -3   3  22        0.70        2.65      3.49 o 
  -2   3  22       18.11       16.03      7.13 o 
  -1   3  22        0.01        2.21      3.04 o 
   0   3  22        3.60        9.98      4.31 o 
   1   3  22        0.75        0.00      3.09 o 
   2   3  22        9.37        7.18      4.00 o 
   3   3  22        0.04        5.98      4.05 o 
  -5   4  22        3.57        4.36      3.85 o 
  -4   4  22       24.42       31.59      6.73 o 
  -3   4  22       10.64       21.84      5.41 o 
  -2   4  22        9.18        9.88      6.15 o 
  -1   4  22       14.07       17.32      4.86 o 
   0   4  22        0.58        2.12      3.18 o 
   1   4  22        4.14        0.00      2.72 o 
   2   4  22        1.57        3.74      3.46 o 
   3   4  22        0.83        2.62      3.61 o 
  -4   5  22       16.25       15.82      5.44 o 
  -3   5  22        0.02        0.81      4.53 o 
  -2   5  22        2.93       10.57      4.56 o 
  -1   5  22        0.35        5.17      3.83 o 
   0   5  22        0.00        0.96      3.26 o 
   1   5  22        2.79        0.00      3.14 o 
  -2   6  22        1.59        3.52      3.85 o 
  -1   6  22        0.00        0.08      3.14 o 
   0   6  22        0.06        0.00      2.79 o 
  -3  -6  23        3.62        1.46      5.18 o 
  -2  -6  23        0.03        1.62      4.86 o 
  -1  -6  23        0.00        5.18      5.83 o 
   0  -6  23        7.36       13.12      6.80 o 
   1  -6  23        1.10        3.97      4.01 o 
  -4  -5  23        0.00        2.59      4.70 o 
  -3  -5  23        7.83        8.10      6.32 o 
  -2  -5  23        2.64        7.29      5.51 o 
  -1  -5  23        0.13        0.65      5.02 o 
   0  -5  23       31.97       39.19     10.69 o 
   1  -5  23        4.83       15.94      5.07 o 
   2  -5  23        3.54        4.93      3.76 o 
  -5  -4  23        7.95        7.94      6.48 o 
  -4  -4  23        9.61        7.13      5.67 o 
  -3  -4  23       18.18       11.01      5.99 o 
  -2  -4  23        1.17        0.00      4.05 o 
  -1  -4  23       16.17       19.60      7.45 o 
   0  -4  23        0.96        0.16      4.05 o 
   1  -4  23        9.90       11.99      6.32 o 
   2  -4  23        8.81        0.78      3.11 o 
   3  -4  23        3.81        9.23      6.64 o 
  -5  -3  23        2.16        7.61      5.83 o 
  -4  -3  23        1.09        5.99      5.02 o 
  -3  -3  23       13.08       12.96      6.32 o 
  -2  -3  23        0.19        3.73      4.37 o 
  -1  -3  23        5.68        7.61      5.18 o 
   0  -3  23       25.03       18.14      6.96 o 
   1  -3  23        1.40        4.86      5.02 o 
   2  -3  23        6.42        9.23      5.51 o 
   3  -3  23        4.04        8.84      5.67 o 
  -6  -2  23        1.17        3.40      4.70 o 
  -5  -2  23        2.21        8.10      5.51 o 
  -4  -2  23        3.52        0.00      4.21 o 
  -3  -2  23        9.41       10.53      5.83 o 
  -2  -2  23        1.83        1.94      4.05 o 
  -1  -2  23      106.91      115.97     12.63 o 
   0  -2  23       80.27       80.16      8.39 o 
   1  -2  23       35.15        6.53     12.47 o 
   2  -2  23       13.05       15.22      6.15 o 
   3  -2  23        0.02        0.36      3.32 o 
   4  -2  23        0.07        0.43      3.72 o 
  -6  -1  23        0.21        8.10      5.83 o 
  -5  -1  23        2.34        1.78      4.05 o 
  -4  -1  23        0.93        4.53      4.53 o 
  -3  -1  23        1.67        4.04      3.07 o 
  -2  -1  23       17.68       30.90      5.61 o 
  -1  -1  23       19.13       22.56      4.91 o 
   0  -1  23       25.30        6.94      9.39 o 
   1  -1  23        0.31        3.08      4.37 o 
   2  -1  23        8.73        7.61      5.51 o 
   3  -1  23        5.87       10.10      4.46 o 
   4  -1  23        0.00        0.99      3.72 o 
  -6   0  23        0.03        0.00      3.89 o 
  -5   0  23       13.04       13.44      4.79 o 
  -4   0  23        0.29        4.03      3.27 o 
  -3   0  23        4.81        9.29      3.83 o 
  -2   0  23        0.81        3.68      2.87 o 
  -1   0  23        0.02        3.58      2.88 o 
   0   0  23        5.10       15.55      6.96 o 
   1   0  23       21.48       16.84      6.80 o 
   2   0  23        0.50        0.00      4.37 o 
   3   0  23        4.73        0.97      4.05 o 
   4   0  23        0.03        5.04      4.18 o 
  -6   1  23        3.62        4.07      3.77 o 
  -5   1  23        0.27        0.00      4.05 o 
  -4   1  23        0.43        0.00      2.84 o 
  -3   1  23        7.10       10.26      3.89 o 
  -2   1  23       98.96       91.00     10.77 o 
  -1   1  23        5.72        0.00      3.40 o 
   0   1  23       12.47       15.87      6.64 o 
   1   1  23        6.65        7.61      5.67 o 
   2   1  23        0.79        4.79      3.46 o 
   3   1  23        0.64        3.86      3.49 o 
   4   1  23        0.16        0.33      4.13 o 
  -6   2  23        1.65        1.78      3.78 o 
  -5   2  23        5.68       10.68      4.27 o 
  -4   2  23        0.02        3.85      3.23 o 
  -3   2  23        2.06        4.16      3.53 o 
  -2   2  23        0.86        0.00      2.75 o 
  -1   2  23       37.97       30.77      8.75 o 
   0   2  23        0.70        6.15      5.02 o 
   1   2  23        9.45       14.58      4.81 o 
   2   2  23        4.57        7.10      3.83 o 
   3   2  23        3.95        3.30      3.57 o 
  -5   3  23        0.27        2.43      3.92 o 
  -4   3  23       14.71       12.69      4.74 o 
  -3   3  23       12.55       13.93      4.70 o 
  -2   3  23        0.24        0.32      3.89 o 
  -1   3  23       98.22      110.62     13.44 o 
   0   3  23       12.68        9.60      4.10 o 
   1   3  23       22.13       23.19      5.76 o 
   2   3  23        0.94        2.77      3.34 o 
   3   3  23        6.10        1.71      3.60 o 
  -5   4  23        1.44        0.00      3.38 o 
  -4   4  23       11.37        9.78      4.36 o 
  -3   4  23       10.25       11.01      7.29 o 
  -2   4  23        1.94        4.70      5.34 o 
  -1   4  23       13.47       18.59      5.44 o 
   0   4  23        0.17        2.56      3.49 o 
   1   4  23        3.16        4.16      3.35 o 
   2   4  23        5.32        3.91      3.56 o 
  -3   5  23        1.11        7.94      5.99 o 
  -2   5  23        2.85        0.00      3.04 o 
  -1   5  23        7.73        8.44      4.40 o 
   0   5  23        0.60        0.65      3.16 o 
   1   5  23        0.02        0.00      3.29 o 
  -1  -6  24        7.37        5.99      5.67 o 
  -3  -5  24        2.23        5.83      6.96 o 
  -2  -5  24        0.17        4.05      5.34 o 
  -1  -5  24        4.57        2.43      4.37 o 
   0  -5  24       25.45       29.80      9.23 o 
   1  -5  24       16.35       15.71      7.45 o 
  -4  -4  24        8.19       11.99      6.48 o 
  -3  -4  24       20.92       28.99      9.07 o 
  -2  -4  24       11.16       11.01      6.96 o 
  -1  -4  24       14.95       17.98      7.13 o 
   0  -4  24        6.13        7.29      4.70 o 
   1  -4  24        2.16        6.64      5.51 o 
   2  -4  24        2.29       14.25      6.64 o 
  -5  -3  24        3.97        5.34      5.51 o 
  -4  -3  24        0.00        1.13      3.89 o 
  -3  -3  24       35.27       21.38      7.77 o 
  -2  -3  24        5.72        3.08      4.05 o 
  -1  -3  24       58.56       66.73     13.12 o 
   0  -3  24        0.20        3.24      4.70 o 
   1  -3  24       56.09       36.77      9.56 o 
   3  -3  24       13.38        9.73      4.56 o 
  -5  -2  24        2.39        4.21      5.67 o 
  -4  -2  24        1.29        3.40      4.70 o 
  -3  -2  24        0.31        3.08      4.37 o 
  -2  -2  24        6.28       17.49      7.13 o 
  -1  -2  24       24.16       20.08      6.96 o 
   0  -2  24       14.37       15.16      4.33 o 
   1  -2  24       26.07       37.25      9.56 o 
   2  -2  24       13.04       21.70      7.45 o 
   3  -2  24       10.48       10.37      6.15 o 
  -5  -1  24        0.89        0.00      4.37 o 
  -4  -1  24        0.40        5.67      4.53 o 
  -3  -1  24        0.67        3.77      3.14 o 
  -2  -1  24        0.13        0.00      2.41 o 
  -1  -1  24       20.19       15.09      4.46 o 
   0  -1  24       22.89       11.46      8.18 o 
   1  -1  24        1.64        4.86      4.53 o 
   2  -1  24       11.43        9.88      6.32 o 
   3  -1  24        0.14        1.94      5.34 o 
  -6   0  24        3.48        6.64      5.99 o 
  -5   0  24       17.14       13.17      4.63 o 
  -4   0  24        7.70        9.14      4.18 o 
  -3   0  24       39.76       37.03      6.58 o 
  -2   0  24       16.13       22.71      5.14 o 
  -1   0  24       68.28       32.49     26.97 o 
   0   0  24        2.19        6.80      4.70 o 
   1   0  24        0.70        0.65      4.37 o 
   2   0  24        8.61       16.68      6.96 o 
   3   0  24        2.25        6.15      5.34 o 
  -5   1  24        0.21        0.16      3.11 o 
  -4   1  24       16.07       18.07      5.26 o 
  -3   1  24       14.45       15.43      4.63 o 
  -2   1  24        2.00        0.49      2.86 o 
  -1   1  24       11.80        7.13      5.99 o 
   0   1  24        0.04        1.78      4.70 o 
   1   1  24        1.02        7.61      5.51 o 
   2   1  24        4.05       12.63      6.48 o 
   3   1  24        0.06        0.00      3.44 o 
  -5   2  24        0.06        0.93      3.62 o 
  -4   2  24        0.16        0.65      4.70 o 
  -3   2  24        5.06       10.71      5.83 o 
  -2   2  24        3.92        7.13      5.67 o 
  -1   2  24        0.09        0.00      3.73 o 
   0   2  24       14.67       30.61      9.39 o 
   1   2  24        2.22        0.24      2.92 o 
   2   2  24        0.00        0.00      3.23 o 
   3   2  24        4.76        9.25      4.53 o 
  -5   3  24        1.35        6.23      4.45 o 
  -4   3  24        2.94        3.63      4.53 o 
  -3   3  24        0.54        0.00      4.05 o 
  -2   3  24       31.49       31.58      9.23 o 
  -1   3  24        1.42        6.48      5.67 o 
   0   3  24        0.15        0.54      3.30 o 
   1   3  24        0.03        1.20      3.03 o 
   2   3  24        1.66        3.18      3.64 o 
  -4   4  24        8.81       12.18      4.98 o 
  -3   4  24        1.22        3.73      5.99 o 
  -2   4  24       12.27        8.75      6.32 o 
  -1   4  24        2.06        7.26      3.96 o 
   0   4  24        3.76        4.70      3.66 o 
   1   4  24        2.69       12.82      5.04 o 
  -2   5  24        1.70        2.51      3.32 o 
  -1   5  24        1.16        3.82      3.92 o 
  -2  -5  25        8.94       17.17      8.10 o 
  -1  -5  25        4.73        0.81      5.02 o 
   0  -5  25        2.61        2.27      5.34 o 
  -4  -4  25        1.52        0.49      5.34 o 
  -3  -4  25        2.86        1.78      4.70 o 
  -2  -4  25        1.55        3.40      4.53 o 
  -1  -4  25        0.00        0.65      4.53 o 
   0  -4  25        4.63        3.73      5.34 o 
   1  -4  25        4.75        0.65      4.53 o 
  -4  -3  25        3.86        0.65      4.70 o 
  -3  -3  25        0.03        5.02      5.02 o 
  -2  -3  25        4.02        3.24      3.89 o 
  -1  -3  25        0.09        0.49      4.53 o 
   0  -3  25        3.89       10.53      6.32 o 
   1  -3  25        3.76       13.44      6.80 o 
  -5  -2  25        1.11        1.46      4.70 o 
  -4  -2  25        4.31        9.07      5.67 o 
  -3  -2  25        1.47       15.06      6.15 o 
  -2  -2  25       35.79       40.17     10.20 o 
  -1  -2  25        5.77        3.40      4.53 o 
   0  -2  25       12.85       21.22      7.29 o 
   1  -2  25        1.32        4.37      5.18 o 
   2  -2  25       29.93       32.88      9.23 o 
   3  -2  25        7.30       14.74      7.13 o 
  -5  -1  25        1.04        0.97      4.21 o 
  -4  -1  25        1.77        3.08      5.02 o 
  -3  -1  25        0.20        1.78      4.21 o 
  -2  -1  25       61.31       72.02      8.62 o 
  -1  -1  25       39.07       43.20      9.31 o 
   0  -1  25       19.13       33.20      8.75 o 
   1  -1  25        0.01        5.99      4.86 o 
   2  -1  25        2.09        0.00      4.05 o 
   3  -1  25        1.29        1.78      5.51 o 
  -5   0  25        1.05        2.75      4.70 o 
  -4   0  25        9.89        5.32      3.64 o 
  -3   0  25       33.99       39.41      7.03 o 
  -2   0  25       19.18       22.81      5.38 o 
  -1   0  25       30.08        8.03     14.58 o 
   0   0  25       12.80       17.65      7.29 o 
   1   0  25        0.08        0.16      4.21 o 
   2   0  25        1.05        5.18      5.02 o 
   3   0  25        0.52        2.11      5.51 o 
  -5   1  25        0.00        3.33      5.91 o 
  -4   1  25       13.30       11.47      4.41 o 
  -3   1  25        0.00        0.88      3.25 o 
  -2   1  25        0.47        3.35      3.15 o 
  -1   1  25       46.02       50.21     11.82 o 
   0   1  25       22.67       20.08      8.26 o 
   1   1  25        1.23        5.34      5.18 o 
   2   1  25       11.57       13.28      6.64 o 
  -5   2  25        1.89        3.24      5.83 o 
  -4   2  25        0.84        0.51      3.49 o 
  -3   2  25        7.21       17.16      5.26 o 
  -2   2  25        0.14        0.00      4.53 o 
  -1   2  25        3.60        4.86      4.86 o 
   0   2  25        7.96        3.08      5.34 o 
   1   2  25        8.87       12.31      6.64 o 
   2   2  25        5.02       13.02      4.63 o 
  -4   3  25        3.26        1.76      3.69 o 
  -3   3  25        0.01        0.00      5.02 o 
  -2   3  25        0.37        6.48      5.51 o 
  -1   3  25       23.47       39.84     11.01 o 
   0   3  25        0.55        4.47      4.04 o 
   1   3  25        1.71        4.99      3.76 o 
  -3   4  25        0.10        0.16      4.86 o 
  -2   4  25        0.00        0.00      4.86 o 
  -1   4  25        1.25        2.86      4.45 o 
   0   4  25       13.15       22.28      6.18 o 
  -3  -4  26        4.51        0.97      5.02 o 
  -2  -4  26        0.36        0.97      5.51 o 
  -1  -4  26        1.02        3.56      5.18 o 
   0  -4  26        1.00        2.11      4.86 o 
   1  -4  26        6.42       10.85      5.99 o 
  -4  -3  26        0.70        4.37      5.83 o 
  -3  -3  26        5.82        4.53      5.83 o 
  -2  -3  26        0.59        0.00      3.89 o 
  -1  -3  26        9.32        3.56      5.34 o 
   0  -3  26       17.50       16.03      7.13 o 
  -4  -2  26        0.03        2.11      4.86 o 
  -3  -2  26        0.04        0.00      3.89 o 
  -2  -2  26        4.21       12.96      6.32 o 
  -1  -2  26       20.61       27.53      8.58 o 
   0  -2  26        0.16        1.62      4.86 o 
   2  -2  26       29.41       29.80      9.23 o 
  -4  -1  26        1.95        0.00      4.21 o 
  -3  -1  26        8.09        7.77      5.34 o 
  -2  -1  26       34.14       27.37      8.26 o 
  -1  -1  26       12.81       15.52      4.40 o 
   0  -1  26        0.22        6.15      5.18 o 
   1  -1  26        0.97        0.81      4.53 o 
   2  -1  26        0.07        8.75      5.83 o 
  -4   0  26        0.07        1.72      3.32 o 
  -3   0  26        0.20        1.67      3.18 o 
  -2   0  26        1.62        6.89      4.00 o 
  -1   0  26        0.57        1.13      4.70 o 
   0   0  26        5.41       11.01      5.99 o 
   1   0  26       17.94       20.73      8.10 o 
   2   0  26        0.02        0.97      4.70 o 
  -4   1  26        1.17        4.48      3.87 o 
  -3   1  26        0.25        0.00      4.37 o 
  -2   1  26        6.35       21.54      8.26 o 
  -1   1  26       10.27        9.72      6.32 o 
   0   1  26        5.21        3.56      5.18 o 
   1   1  26        0.25        4.37      5.34 o 
   2   1  26        1.56        6.96      5.99 o 
  -4   2  26        0.24        3.95      3.45 o 
  -3   2  26        1.09        3.16      3.38 o 
  -2   2  26        2.50        4.70      4.86 o 
  -1   2  26       13.39       20.57      8.10 o 
   0   2  26        9.92        5.83      5.99 o 
   1   2  26        3.64        6.32      6.32 o 
  -3   3  26        1.51        0.00      5.51 o 
  -2   3  26       14.79       21.38      8.42 o 
  -1   3  26        0.34        3.89      5.51 o 
   0   3  26       12.17       24.78      9.07 o 
  -3  -3  27        2.85        3.89      5.02 o 
  -2  -3  27       12.62       18.14      7.61 o 
  -1  -3  27        0.05        2.11      5.02 o 
   0  -3  27        0.38        0.00      5.02 o 
  -3  -2  27        0.42        2.11      4.37 o 
  -1  -2  27       23.06       21.70      8.10 o 
  -4  -1  27        0.01        3.56      5.18 o 
  -3  -1  27        0.71        7.61      5.34 o 
  -2  -1  27        1.55        5.51      4.53 o 
  -1  -1  27        4.88        6.07      3.55 o 
   0  -1  27       14.37       12.15      6.15 o 
   1  -1  27        0.53        0.00      5.18 o 
  -4   0  27        0.72        0.49      4.86 o 
  -3   0  27        1.24        2.94      3.64 o 
  -2   0  27        1.33        0.00      3.14 o 
  -1   0  27       14.71       15.55      6.96 o 
   0   0  27        4.64        6.96      5.83 o 
   1   0  27        0.48        4.70      5.51 o 
  -3   1  27        0.02        1.90      3.38 o 
  -2   1  27        8.63        4.37      5.99 o 
  -1   1  27        0.61        8.58      6.64 o 
   0   1  27        0.07        0.00      4.70 o 
   1   1  27       24.16       14.41      7.29 o 
  -3   2  27        1.48        6.64      5.99 o 
  -2   2  27        0.00        3.89      5.67 o 
  -1   2  27        0.06        0.81      5.99 o 
   0   2  27        1.95        5.34      5.67 o 
  -2  -2  28       31.62       46.00     10.69 o 
  -1  -2  28        8.17       13.77      6.80 o 
  -2  -1  28        0.15        0.65      4.21 o 
   0  -1  28       18.43       28.67      9.07 o 
  -3   0  28        4.07        6.12      3.87 o 
  -2   0  28        8.27        8.91      6.96 o 
  -1   0  28       31.01       41.30     10.69 o 
   0   0  28        2.17        5.51      5.99 o 
  -2   1  28        0.31        8.75      6.32 o 
  -1   1  28        0.12        6.96      6.64 o 
                                                 
